# Supplementary material for: Evidence That Oscillations in Glucose Metabolism Promote Optimal Islet Function
Source: Metabolites. 2026 Apr 14;16(4):264. doi: 10.3390/metabo16040264 (PMC13117615; doi:10.3390/metabo16040264)
Supplement: Supplementary file 1 [file metabolites-16-00264-s001.zip]

Archive with 1 entries (1 files):
- metabolites-4188074-supplementary.xlsx
