# Supplementary material for: Evidence That Oscillations in Glucose Metabolism Promote Optimal Islet Function
Source: Metabolites. 2026 Apr 14;16(4):264. doi: 10.3390/metabo16040264 (PMC13117615; doi:10.3390/metabo16040264)
Supplement: Supplementary file 1 [file metabolites-16-00264-s001.zip › metabolites-4188074-supplementary.xlsx]

## Sheet: OSC Platform tests
Tripan Blue Plate Readings		3min .08% Trypan Blue: 3 Min dH20 recordings change every 30 sec	Flurecien Plate Readings		Notes:	100nM 3 min: 3 min H20		200uL/min	100ms exposure	10s between recordings						3G-11G	Notes:	3 Min 3G: 3 min 11G											Osc MH	Notes:	3 Min 20G:3 min 20G+2.5mM MH
0.5	4.411		Time (ms)	ROI 1 (Average)	ROI 2 (Average)	ROI 3 (Average)	ROI 4 (Average)	ROI 5 (Average)	ROI 6 (Average)	ROI 7 (Average)	ROI 8 (Average)	ROI 9 (Average)	ROI 10 (Average)			ROI 2 (Average)	ROI 3 (Average)	ROI 4 (Average)	ROI 5 (Average)	ROI 6 (Average)	ROI 7 (Average)	ROI 8 (Average)	ROI 9 (Average)	ROI 10 (Average)	ROI 11 (Average)	ROI 12 (Average)			ROI 2 (Average)	ROI 3 (Average)	ROI 4 (Average)	ROI 5 (Average)	ROI 6 (Average)	ROI 7 (Average)	ROI 8 (Average)	ROI 9 (Average)	ROI 10 (Average)	ROI 11 (Average)	ROI 12 (Average)	ROI 13 (Average)	ROI 14 (Average)	ROI 15 (Average)	ROI 16 (Average)	ROI 17 (Average)	ROI 18 (Average)	ROI 19 (Average)	ROI 20 (Average)	ROI 21 (Average)
1	4.235		3518.0000000000005	126.637	129.632	128.605	127.641	123.293	126.889	129.314	127.07	122.786	125.045		0	0.942532	1.03258	1.22681	0.949421	1.05385	0.917992	1.2833	0.972647	0.943161	0.936913	0.921318		0	1.12877	1.04828	1.3279	1.02491	1.04903	1.12364	1.19439	1.08289	1.08482	1.13417	1.06736	1.16998	1.03609	1.0503	1.09899	1.0261	1.21971	1.10323	1.10206	0.960884
1.5	2.767		13519	122.242	123.588	122.366	123.007	120.425	120.706	122.728	122.298	119.353	120.737		0.166667	0.902343	0.992823	1.14115	0.912625	0.993858	0.91115	1.1682	0.914012	0.895349	0.890083	0.877035		0.166667	1.10684	1.03758	1.32489	1.01269	1.05182	1.11645	1.15167	1.07627	1.09154	1.12172	1.04826	1.15072	1.03398	1.06102	1.08045	1.01144	1.22603	1.08627	1.09467	0.929507
2	1.276		23518	120.647	120.164	118.045	118.887	117.446	117.711	118.897	117.865	115.484	117.78		0.333333	0.876589	0.968535	1.1138	0.886028	0.953558	0.875498	1.1265	0.882511	0.868895	0.8617	0.847746		0.333333	1.13876	1.03149	1.28022	1.01864	1.07259	1.13078	1.17551	1.07655	1.08865	1.11124	1.05045	1.13936	1.01819	1.04742	1.05956	1.00652	1.1856	1.06454	1.08214	0.954711
2.5	0.728		33520	118.729	117.963	115.865	116.963	115.919	115.739	116.785	115.771	113.599	115.97		0.5	0.857176	0.948171	1.09681	0.869217	0.938516	0.855479	1.11509	0.860901	0.854533	0.84443	0.827618		0.5	1.09118	1.08605	1.2439	0.99542	1.16467	1.12852	1.16708	1.117	1.09083	1.07094	1.05783	1.11265	0.996722	1.03843	1.04096	0.997983	1.16683	1.04735	1.04551	0.937873
3	0.484		43520	115.86	117.622	116.635	117.304	115.651	116.54	117.618	116.235	113.846	115.535		0.666667	0.844966	0.939302	1.06276	0.852906	0.919119	0.84074	1.09104	0.843462	0.84122	0.827799	0.814312		0.666667	1.11014	1.05139	1.28688	0.990673	1.08641	1.14753	1.1471	1.14903	1.12083	1.11578	1.09788	1.12476	1.00319	1.05808	1.03807	1.02004	1.18472	1.04357	1.04315	0.911263
3.5	0.355		53521	116.123	117.903	116.847	117.802	116.305	117.412	118.137	116.456	114.041	115.986		0.833333	0.819022	0.916217	1.05085	0.832113	0.901288	0.816384	1.06138	0.820907	0.819826	0.807061	0.791598		0.833333	1.10116	1.05528	1.3003	1.01171	1.14374	1.12402	1.14757	1.10999	1.10842	1.09972	1.03656	1.12902	1.009	1.06171	1.0481	1.01443	1.20999	1.05385	1.04506	0.907878
4	1.482		63519	146.229	158.112	158.167	151.541	136.509	158.352	162.179	149.311	137.237	145.382		1	0.806431	0.907291	1.04627	0.823645	0.892864	0.807803	1.05707	0.814441	0.813074	0.797266	0.782434		1	1.12605	1.08295	1.31154	1.00781	1.13705	1.13457	1.15374	1.13338	1.12132	1.12158	1.05822	1.1445	1.02762	1.0771	1.05009	1.05799	1.24866	1.05806	1.04651	0.917829
4.5	3.867		73519	165.301	181.824	189.528	190.982	175.096	186.975	193.571	178.833	162.927	173.187		1.16667	0.790377	0.895774	1.03609	0.827174	0.880236	0.79913	1.04628	0.801697	0.806844	0.787576	0.77191		1.16667	1.12055	1.07967	1.31441	1.03225	1.13256	1.12249	1.1289	1.11531	1.14317	1.10463	1.06824	1.15935	1.03089	1.09246	1.05386	1.06192	1.23005	1.05998	1.05794	0.939772
5	4.235		83521	199.108	235.745	255.593	257.661	233.021	247.022	261.22	234.164	204.401	222.319		1.33333	0.784238	0.894476	1.0728	0.809925	0.883757	0.801276	1.08426	0.799609	0.807068	0.783764	0.771923		1.33333	1.1315	1.09792	1.29506	1.04292	1.12245	1.12513	1.14935	1.14647	1.13001	1.10984	1.09286	1.15906	1.03467	1.09982	1.06038	1.10295	1.23774	1.067	1.05248	1.0128
5.5	4.5		93521	246.826	298.11	318.663	310.519	273.217	295.794	320.417	290.835	249.733	268.989		1.5	0.773126	0.883733	1.05678	0.796666	0.86417	0.786915	1.0802	0.791305	0.798651	0.773702	0.764749		1.5	1.1279	1.10357	1.33125	1.06994	1.14276	1.13441	1.15412	1.13063	1.15177	1.1363	1.06179	1.16454	1.03499	1.10889	1.06371	1.10452	1.2611	1.06963	1.06528	0.99705
6	4.411		103521	283.248	340.048	356.887	341.842	297.092	324.949	356.093	325.357	277.431	299.161		1.66667	0.767632	0.880714	1.07189	0.792102	0.85871	0.784162	1.05723	0.792838	0.795085	0.773276	0.818374		1.66667	1.17174	1.14968	1.32664	1.06431	1.15301	1.1361	1.17928	1.17241	1.16308	1.14192	1.10422	1.19813	1.09352	1.1552	1.08522	1.15459	1.2704	1.09248	1.07637	1.0463
6.5	4.235		113521	305.161	363.936	379.261	360.812	312.216	342.549	377.284	344.977	292.976	317.144		1.83333	0.759651	0.873437	1.06621	0.789089	0.853154	0.780511	1.06261	0.806924	0.79028	0.765921	0.774124		1.83333	1.18447	1.16794	1.39761	1.16799	1.24894	1.16788	1.18618	1.185	1.26699	1.16716	1.12918	1.20688	1.07739	1.21388	1.10446	1.24765	1.31854	1.11158	1.09636	1.05759
7	4.013		123522	320.058	380.921	395.666	375.198	324.656	355.103	392.619	359.465	304.458	330.296		2	0.75267	0.873786	1.10598	0.794232	0.8493	0.782778	1.08933	0.880314	0.79875	0.769153	0.761131		2	1.24212	1.21078	1.36144	1.11791	1.26406	1.17594	1.18535	1.25036	1.24613	1.21434	1.18832	1.21849	1.10247	1.21836	1.16077	1.27218	1.33765	1.17102	1.1048	1.09813
7.5	2.025		133522	328.212	390.894	406.22	384.876	332.801	362.985	402.268	368.68	311.731	338.381		2.16667	0.747937	0.876416	1.10777	0.814215	0.87776	0.842534	1.10773	0.866951	0.842109	0.815088	0.784682		2.16667	1.24283	1.25155	1.42752	1.21798	1.33619	1.19071	1.19201	1.25425	1.32991	1.23318	1.18097	1.23567	1.13222	1.24048	1.19988	1.39117	1.44191	1.20825	1.15149	1.20423
8	0.811		143522	335.647	398.898	413.871	392.41	339.553	368.69	409.556	375.648	317.169	344.885		2.33333	0.751062	0.886498	1.20469	0.885454	0.904969	0.843834	1.17914	0.969732	0.855692	0.862318	1.00416		2.33333	1.31263	1.30997	1.57944	1.31661	1.43218	1.23112	1.23981	1.32272	1.30608	1.25583	1.24559	1.25064	1.18727	1.27476	1.21532	1.42123	1.41013	1.22228	1.16045	1.19809
8.5	0.364		153522	341.205	404.963	420.247	398.306	344.861	373.279	415.208	381.39	321.681	349.967		2.5	0.752257	0.970588	1.09456	0.966061	0.97331	0.908562	1.24449	1.0799	0.977883	0.867785	1.07953		2.5	1.3006	1.31907	1.60485	1.32739	1.43342	1.23062	1.26093	1.46622	1.45313	1.52547	1.35718	1.36001	1.21984	1.36405	1.29743	1.51745	1.43024	1.30461	1.18599	1.30913
9	0.234		163523	345.27	409.397	424.674	402.725	348.746	376.17	418.997	385.371	325.12	353.615		2.66667	0.742099	0.971531	1.1045	0.948891	1.12359	1.06669	1.2381	1.12155	1.05501	1.03866	0.993386		2.66667	1.2944	1.38203	1.50365	1.45885	1.59798	1.27204	1.27338	1.40812	1.36552	1.33743	1.39094	1.31059	1.25742	1.32018	1.2987	1.58679	1.35482	1.3047	1.29811	1.31965
9.5	0.22		173523	347.958	412.49	427.851	405.688	351.697	378.025	421.681	388.48	327.681	356.166		2.83333	0.7412	0.982649	1.26202	1.05424	1.08819	1.0587	1.45283	1.32522	1.14464	1.27051	1.419		2.83333	1.34198	1.39451	1.52159	1.54217	1.59425	1.28178	1.27691	1.55668	1.48578	1.45012	1.38834	1.40146	1.54067	1.41478	1.33495	1.47635	1.34728	1.33893	1.21892	1.37881
10	2.867		183525	349.981	414.389	429.895	407.64	353.309	379.121	423.245	390.415	329.25	357.86		3	0.741386	1.10796	1.29835	1.16738	1.24968	1.24115	1.37912	1.31544	1.25612	1.20512	1.43784		3	1.44352	1.38392	1.57554	1.60515	1.70765	1.33299	1.33445	1.55199	1.43831	1.59906	1.52932	1.4013	1.41662	1.43325	1.46472	1.59832	1.35973	1.47148	1.27148	1.48563
10.5	4.235		193523	350.507	415.176	430.445	408.011	353.514	379.412	423.685	391.209	329.962	358.279		3.16667	0.768761	1.36399	1.38513	1.42452	1.34478	1.23188	1.53545	1.55728	1.39562	1.45702	1.4217		3.16667	1.37825	1.54078	1.66455	1.78526	1.67892	1.36453	1.3921	1.56483	1.49774	1.49105	1.42654	1.3845	1.64092	1.48637	1.48299	1.54393	1.38937	1.49018	1.37362	1.57845
11	4.235		203525	353.583	418.17	433.439	411.044	356.408	381.729	426.477	393.923	332.162	360.932		3.33333	0.828259	1.22971	1.46555	1.40522	1.47564	1.38997	1.59057	1.52201	1.46136	1.64303	1.77377		3.33333	1.42714	1.4283	1.60286	1.65643	1.77184	1.39133	1.41192	1.59085	1.54039	1.68738	1.50836	1.43733	1.48557	1.54002	1.49782	1.61888	1.37646	1.50103	1.46742	1.57547
11.5	4.235		213527.00000000003	354.181	419.41	434.683	412.013	356.98	382.631	427.596	395.178	333.178	361.751		3.5	1.01793	1.38932	1.4396	1.44703	1.51621	1.39862	1.58423	1.65354	1.56775	1.51378	1.5935		3.5	1.40664	1.50103	1.6598	1.71327	1.6444	1.38413	1.41721	1.59495	1.46099	1.50175	1.48106	1.46729	1.65719	1.44814	1.56727	1.51182	1.31095	1.5668	1.399	1.64248
12	4.235		223527.00000000003	354.794	420.015	435.333	412.545	357.627	382.994	428.147	395.739	333.664	362.291		3.66667	1.156	1.53725	1.54151	1.5554	1.56761	1.43362	1.61586	1.5767	1.4567	1.59545	1.84614		3.66667	1.43938	1.54232	1.59625	1.61112	1.72278	1.36369	1.39154	1.60266	1.53639	1.71647	1.50187	1.39194	1.53666	1.52812	1.57582	1.50041	1.29678	1.57638	1.4631	1.55548
12.5	4.013		233528	354.364	419.487	434.84	412.247	357.242	382.577	427.683	395.396	333.326	361.936		3.83333	1.23979	1.36546	1.50669	1.69541	1.51898	1.52197	1.55635	1.68214	1.52865	1.76423	1.6901		3.83333	1.42941	1.47158	1.65391	1.66243	1.60237	1.38076	1.36997	1.52723	1.44962	1.50393	1.4933	1.3605	1.54974	1.46584	1.56446	1.46728	1.30922	1.56776	1.50631	1.53514
13	3.193		243528	299.669	372.493	405.426	397.797	349.263	345.064	391.518	376.258	321.587	334.001		4	1.32812	1.52748	1.48237	1.54272	1.66408	1.42933	1.63959	1.56211	1.40507	1.59306	1.74542		4	1.39283	1.51202	1.58182	1.64552	1.59437	1.35918	1.32689	1.52817	1.49229	1.64848	1.44528	1.34646	1.50377	1.41818	1.45389	1.44948	1.24466	1.45564	1.52094	1.59498
13.5	0.851		253528	245.654	294.316	326.833	337.005	312.178	279.783	313.929	311.332	274.579	280.551		4.16667	1.26043	1.44456	1.49805	1.49499	1.49268	1.49797	1.51964	1.55117	1.47219	1.54607	1.5616		4.16667	1.36378	1.47171	1.6121	1.7374	1.52856	1.36558	1.37318	1.5132	1.44008	1.58421	1.42507	1.34697	1.43689	1.44693	1.54165	1.51628	1.19492	1.54394	1.46574	1.46756
14	0.551		263528	219.128	250.408	268.203	275.598	259.95	235.798	260.008	256.825	230.024	238.002		4.33333	1.46971	1.42452	1.44232	1.52424	1.57607	1.39448	1.52338	1.53391	1.3652	1.51395	1.64309		4.33333	1.37677	1.44863	1.58739	1.6942	1.41637	1.33145	1.33252	1.43895	1.43128	1.51587	1.36377	1.31743	1.50723	1.36866	1.40789	1.28169	1.1708	1.40919	1.39685	1.38227
14.5	0.402		273528	200.021	218.39	221.838	219.517	206.683	200.33	216.999	212.994	193.934	201.596		4.5	1.54666	1.50004	1.39886	1.44116	1.3988	1.40962	1.48256	1.40893	1.39091	1.48209	1.43156		4.5	1.33568	1.39889	1.52874	1.52847	1.32805	1.30281	1.28878	1.34334	1.36596	1.47901	1.28496	1.30203	1.56341	1.31953	1.38201	1.26246	1.14523	1.38329	1.39607	1.33144
15	0.3		283529	175.094	180.662	180.848	181.483	174.211	166.57	177.543	176.038	164.016	170.658		4.66667	1.47847	1.40754	1.33736	1.37563	1.4357	1.36983	1.44567	1.46558	1.30167	1.46426	1.58255		4.66667	1.28417	1.31889	1.50652	1.49822	1.2632	1.27516	1.2948	1.30985	1.31492	1.34419	1.24216	1.27072	1.39498	1.24065	1.33159	1.19026	1.12409	1.33173	1.31582	1.22068
15.5	1.13		293529	164.774	166.555	163.977	163.961	157.944	153.738	162.112	159.821	150.008	157.084		4.83333	1.36281	1.3673	1.33224	1.3603	1.33561	1.29651	1.46315	1.3638	1.27443	1.39221	1.35709		4.83333	1.24411	1.35788	1.4876	1.39825	1.20881	1.25798	1.27161	1.24673	1.24954	1.29156	1.22025	1.23378	1.33791	1.20462	1.31207	1.15116	1.12206	1.31385	1.3151	1.13642
16	3.67		303529	156.923	158.147	154.84	154.582	149.471	146.256	153.439	151.371	142.906	149.346		5	1.32331	1.37042	1.28783	1.37834	1.28966	1.32233	1.38565	1.32146	1.24865	1.28219	1.32596		5	1.20272	1.21139	1.3883	1.31394	1.1554	1.22398	1.24581	1.20433	1.20223	1.22755	1.16108	1.22854	1.27495	1.18958	1.28849	1.10989	1.10134	1.28845	1.26123	1.07731
16.5	4.411		313530.00000000006	150.462	151.311	147.534	147.327	143.129	140.619	146.603	144.685	137.435	143.289		5.16667	1.34009	1.32082	1.21548	1.20549	1.31828	1.22533	1.43514	1.26844	1.15231	1.23222	1.26872		5.16667	1.18762	1.18995	1.43768	1.26816	1.14363	1.20728	1.24909	1.17322	1.20645	1.20597	1.1494	1.25611	1.26556	1.12725	1.23783	1.07904	1.15652	1.2393	1.2301	1.0316
17	4.235		323530.00000000006	144.764	145.088	141.247	141.125	137.806	135.644	140.745	138.927	132.562	137.999		5.33333	1.21283	1.24214	1.15107	1.14992	1.22443	1.19323	1.36647	1.17906	1.09264	1.15925	1.13896		5.33333	1.17199	1.167	1.41121	1.22099	1.10086	1.2097	1.22794	1.15903	1.15625	1.14414	1.13385	1.25829	1.21252	1.11634	1.22053	1.0868	1.09753	1.22234	1.20506	1.03093
17.5	4.411		333530.00000000006	139.605	139.782	136.274	136.347	133.527	131.698	136.05	134.251	128.56	133.633		5.5	1.12154	1.19641	1.09945	1.0869	1.16587	1.1053	1.31393	1.14297	1.04605	1.10143	1.06543		5.5	1.18507	1.12215	1.39032	1.17089	1.07835	1.17726	1.19765	1.13056	1.15813	1.12372	1.10705	1.22627	1.22208	1.10227	1.21741	1.06684	1.14708	1.21877	1.1789	0.982269
18	4.235		343532	135.526	135.848	132.543	132.627	130.239	128.808	132.603	130.694	125.661	130.296		5.66667	1.06399	1.13469	1.04849	1.03474	1.11081	1.08437	1.25583	1.04935	0.999637	1.03471	1.0027		5.66667	1.13625	1.10084	1.35057	1.128	1.07222	1.17226	1.1945	1.11033	1.12526	1.1264	1.11053	1.20948	1.16076	1.08699	1.19481	1.05084	1.14427	1.19676	1.17397	0.978529
18.5	4.235		353531	132.149	132.421	129.203	129.525	127.743	126.23	129.423	127.605	122.997	127.482		5.83333	1.07452	1.09835	1.00838	1.00369	1.0641	1.03481	1.20608	1.00495	0.968661	0.991813	0.962316		5.83333	1.14778	1.08397	1.40888	1.10746	1.05857	1.16387	1.20826	1.10144	1.12057	1.10164	1.07949	1.20853	1.17549	1.07688	1.17953	1.05666	1.16959	1.18321	1.15927	0.962041
19	2.762		363531	129.319	129.422	126.27	126.639	125.061	123.961	126.753	124.795	120.58	124.907		6	1.0041	1.06027	0.968503	0.977554	1.02915	0.971017	1.16024	0.95638	0.930821	0.946875	0.91781		6	1.15605	1.0724	1.3659	1.08703	1.05734	1.16142	1.2006	1.09711	1.10405	1.09001	1.09093	1.24147	1.14133	1.08119	1.1598	1.04532	1.13663	1.16345	1.13624	0.963264
19.5	1.105		373531	126.682	126.984	124.375	125.035	123.38	122.367	124.957	123.037	119.156	123.075		6.16667	0.961403	1.0317	0.942181	0.936162	0.992964	0.943252	1.12121	0.923258	0.905763	0.916349	0.893068		6.16667	1.15529	1.07387	1.39748	1.06801	1.05991	1.1598	1.16647	1.09283	1.09813	1.06865	1.07648	1.19594	1.15222	1.075	1.18431	1.051	1.15786	1.18607	1.11954	0.951552
20	0.614		383531	125.497	125.814	123.386	124.221	122.694	121.686	124.088	122.128	118.347	122.197		6.33333	0.934045	1.0154	0.921907	0.913471	0.987966	0.926103	1.13037	0.898529	0.891365	0.9187	0.86927		6.33333	1.11694	1.05428	1.34728	1.05068	1.0617	1.14115	1.19754	1.0857	1.09313	1.07993	1.10216	1.20493	1.14729	1.0637	1.16224	1.04546	1.18845	1.16791	1.10587	0.947313
20.5	0.383		393532	122.497	123.717	121.964	123.003	121.323	120.546	122.652	120.944	117.4	120.608		6.5	0.911696	0.998278	0.900751	0.889975	0.970281	0.903511	1.15918	0.872523	0.877757	0.872499	0.85028		6.5	1.11137	1.05576	1.34734	1.04605	1.09352	1.13877	1.16493	1.10268	1.08556	1.0744	1.14396	1.19398	1.0877	1.06393	1.14773	1.03519	1.21358	1.15359	1.0968	0.927047
21	0.28		403532	121.014	122.271	120.662	121.844	120.368	119.433	121.43	119.761	116.57	119.468		6.66667	0.888689	0.97963	0.884935	0.872652	0.949385	0.88524	1.14027	0.854577	0.856235	0.856473	0.835567		6.66667	1.13351	1.08213	1.33385	1.05251	1.07835	1.1485	1.17643	1.10411	1.0954	1.06942	1.06733	1.17182	1.10168	1.09259	1.15952	1.0666	1.16721	1.16462	1.11741	0.947659
21.5	1.905		413532	119.963	121.239	119.636	120.697	119.315	118.726	120.422	118.891	115.956	118.58		6.83333	0.870353	0.971386	0.872821	0.861241	0.937062	0.871837	1.12333	0.840757	0.8467	0.845703	0.821814		6.83333	1.13164	1.05561	1.39812	1.04745	1.10007	1.13308	1.19154	1.10562	1.11498	1.07852	1.09425	1.19092	1.08779	1.08299	1.12187	1.06715	1.22844	1.12839	1.11056	0.953246
22	4.11		423533	146.015	161.159	161.848	152.793	135.674	161.264	166.01	151.353	137.775	146.311		7	0.843618	0.945267	0.852518	0.840897	0.91227	0.846777	1.08792	0.820172	0.82799	0.824077	0.799453		7	1.13382	1.06017	1.31107	1.04942	1.1206	1.12964	1.15146	1.10098	1.09356	1.07736	1.09382	1.1786	1.09293	1.07885	1.13598	1.06405	1.22704	1.14054	1.09331	0.955784
22.5	4.411		433533	167.963	187.58	194.746	192.292	173.219	190.736	198.46	182.883	165.52	175.257		7.16667	0.826715	0.935431	0.849334	0.831272	0.89956	0.836548	1.07966	0.812647	0.81717	0.814576	0.794468		7.16667	1.1407	1.0513	1.37461	1.0396	1.17275	1.13523	1.16676	1.11611	1.11582	1.08673	1.1004	1.15526	1.06566	1.10866	1.1194	1.07797	1.18934	1.12355	1.10241	0.930402
23	4.235		443534	201.397	238.639	255.464	252.881	225.495	244.862	260.021	234.67	204.859	220.872		7.33333	0.816974	0.931984	0.836652	0.822967	0.892441	0.82794	1.06976	0.804148	0.813901	0.807146	0.78393		7.33333	1.14126	1.07988	1.33058	1.06292	1.16375	1.1511	1.16933	1.12631	1.13229	1.08677	1.11024	1.16471	1.06837	1.12404	1.1219	1.11984	1.17763	1.12799	1.12412	0.987257
23.5	4.235		453533	247.328	297.371	315.112	304.184	265.934	291.591	316.407	288.034	247.2	265.789		7.5	0.805437	0.924682	0.828859	0.812211	0.88689	0.818842	1.05337	0.792977	0.806875	0.796052	0.775234		7.5	1.15528	1.1096	1.3407	1.06768	1.22778	1.1575	1.2045	1.14909	1.13445	1.1472	1.12608	1.17699	1.07951	1.18878	1.1469	1.16082	1.20871	1.15218	1.13204	1.00482
24	4.235		463533	280.567	335.725	351.101	334.845	290.031	319.949	350.284	320.323	273.303	294.472		7.66667	0.813176	1.01832	0.918916	0.812458	0.914502	0.846155	1.06908	0.798376	0.840185	0.797341	0.790282		7.66667	1.18245	1.1743	1.38218	1.07646	1.23744	1.17201	1.18821	1.17911	1.18505	1.24052	1.23954	1.18482	1.11083	1.14852	1.1556	1.19367	1.27407	1.16138	1.14496	1.11191
24.5	4.013		473534	301.695	359.334	373.68	354.363	306.021	337.64	371.705	340.203	289.099	312.545		7.83333	0.801865	0.92721	0.830222	0.807656	0.877326	0.8163	1.05418	0.794588	0.802751	0.789862	0.773702		7.83333	1.23077	1.14126	1.38822	1.22199	1.34348	1.18024	1.19979	1.21322	1.17419	1.19003	1.15163	1.1802	1.1387	1.16905	1.16276	1.25697	1.29485	1.16777	1.16203	1.1021
25	2.114		483534	316.725	376.543	390.733	369.853	319.235	351.106	387.779	354.947	300.914	326.21		8	0.798066	0.92379	0.831057	0.808254	0.878512	0.813938	1.06098	0.798141	0.802512	0.788249	0.771217		8	1.22297	1.21837	1.40352	1.15652	1.29872	1.20647	1.21309	1.25189	1.26367	1.4149	1.23782	1.2493	1.154	1.19997	1.14266	1.28336	1.28078	1.14916	1.18944	1.22486
25.5	0.73		493536	326.6	388.15	402.729	381.4	329.145	360.484	399.212	365.645	309.262	335.814		8.16667	0.789946	0.918252	0.829041	0.799344	0.868333	0.80308	1.04243	0.796916	0.789432	0.781299	0.766621		8.16667	1.2393	1.24595	1.51813	1.22299	1.4561	1.23143	1.24314	1.3066	1.30826	1.35054	1.31677	1.24923	1.1359	1.27788	1.18064	1.31641	1.33985	1.18676	1.21969	1.30145
26	0.342		503534	331.7	394.195	409.245	387.431	334.489	365.175	405.194	371.363	313.661	340.86		8.33333	0.782069	0.916436	0.833501	0.805778	0.8621	0.802454	1.04694	0.8141	0.792112	0.787128	0.853983		8.33333	1.29215	1.30284	1.57351	1.23179	1.4918	1.26863	1.23592	1.35995	1.31788	1.40524	1.25873	1.25875	1.20894	1.28872	1.18705	1.40823	1.3069	1.19183	1.25625	1.29664
26.5	0.231		513534	323.661	388.047	406.361	388.23	337.455	358.88	399.471	370.823	314.116	338.229		8.5	0.792949	0.936335	0.870469	0.815278	0.876262	0.821857	1.09331	0.845822	0.804895	0.805017	0.815534		8.5	1.42077	1.42788	1.54783	1.42896	1.63081	1.3098	1.25791	1.43728	1.44646	1.57251	1.4353	1.26179	1.26823	1.37486	1.21749	1.39963	1.34866	1.22417	1.3191	1.501
27	0.219		523536.00000000006	344.009	406.31	420.853	399.875	347.278	374.268	416.397	381.559	321.662	351.493		8.66667	0.79361	0.949465	0.887478	0.828212	0.90668	0.870135	1.17864	0.890419	0.819044	0.858261	0.821138		8.66667	1.38879	1.39881	1.76458	1.51569	1.62738	1.33893	1.31995	1.43148	1.44823	1.52515	1.40033	1.34523	1.41127	1.44756	1.23894	1.51723	1.36494	1.24481	1.37942	1.51082
27.5	2.734		533535	351.4	415.31	430.792	408.848	354.577	381.195	425.159	390.481	328.802	358.885		8.83333	0.781447	0.975506	0.935971	0.86034	0.893626	0.906939	1.09768	0.947816	0.832122	0.879631	0.876332		8.83333	1.52365	1.47341	1.68292	1.60987	1.64723	1.39772	1.34574	1.51583	1.51292	1.68371	1.50193	1.39956	1.4916	1.4428	1.28072	1.57056	1.50338	1.28554	1.39554	1.5443
28	4.11		543535	355.062	419.521	435.183	413.308	358.65	383.981	428.792	394.576	332.247	362.496		9	0.783217	1.05919	0.976067	0.982718	0.983784	0.922812	1.20121	1.01258	0.87868	0.903945	1.14291		9	1.45535	1.58473	1.80851	1.58008	1.58246	1.37492	1.32316	1.50895	1.52728	1.55751	1.48785	1.43267	1.57005	1.54441	1.34174	1.54763	1.52074	1.34964	1.54059	1.62016
28.5	4.235		553536	357.188	421.883	437.494	415.459	360.734	385.516	430.728	396.854	333.972	364.384		9.16667	0.798435	1.00501	1.06063	1.00523	1.00691	1.11513	1.27437	1.15226	0.984099	1.08445	1.18174		9.16667	1.54446	1.5163	1.74486	1.84127	1.67261	1.40167	1.41388	1.59437	1.52978	1.69045	1.50874	1.4887	1.5285	1.53206	1.52599	1.67589	1.53994	1.52817	1.57291	1.76054
29	4.411		563539	359.69	424.792	440.692	418.311	363.299	387.74	433.654	399.625	336.307	366.826		9.33333	0.871718	1.16144	1.25833	1.06186	1.23129	1.13172	1.40371	1.31115	1.06197	1.30222	1.22834		9.33333	1.47793	1.71342	1.84774	1.63945	1.65739	1.50553	1.41793	1.53679	1.55249	1.69699	1.50617	1.49284	1.5451	1.60249	1.64077	1.63689	1.53755	1.64455	1.62387	1.66273
29.5	4.411		573540	337.823	397.292	419.257	406.775	358.302	377.777	419.663	375.049	318.45	352.34		9.5	1.13235	1.38468	1.20452	1.21424	1.1977	1.22288	1.42423	1.38498	1.31234	1.27588	1.58908		9.5	1.48665	1.66779	1.79447	1.78101	1.79165	1.48639	1.44687	1.63471	1.64155	1.64629	1.63149	1.53242	1.76372	1.57216	1.58233	1.67718	1.53544	1.58154	1.5562	1.66636
30	4.411		583539	353.399	418.809	435.344	414.512	360.867	382.285	428.043	395.265	332.87	362.474		9.66667	1.25996	1.2915	1.43478	1.45858	1.3326	1.40903	1.53526	1.59515	1.33628	1.60951	1.59523		9.66667	1.54447	1.70994	1.72024	1.7002	1.61925	1.48826	1.43714	1.63898	1.59421	1.67873	1.50025	1.55899	1.61578	1.57933	1.73976	1.68607	1.4945	1.73078	1.70184	1.73572
30.5	3.28		593539	354.643	420.27	436.686	415.022	360.572	383.179	429.222	396.47	333.769	363.176		9.83333	1.38579	1.43208	1.37881	1.50118	1.49749	1.38895	1.52414	1.53868	1.5738	1.70232	1.77881		9.83333	1.51002	1.64187	1.82996	1.74286	1.72666	1.43954	1.4416	1.65682	1.55275	1.6271	1.5648	1.52829	1.67677	1.59644	1.66844	1.68039	1.50731	1.66478	1.57967	1.76026
31	1.598		603540	339.977	396.039	410.073	393.857	348.134	351.477	397.093	380.06	325.087	345.732		10	1.48755	1.60549	1.53529	1.52305	1.50352	1.56191	1.65836	1.70422	1.50807	1.60968	1.82769		10	1.51544	1.65589	1.66603	1.71948	1.53132	1.43362	1.41288	1.56894	1.59902	1.61563	1.54564	1.45639	1.57005	1.57381	1.65064	1.67317	1.4003	1.65026	1.59155	1.89843
31.5	0.852		613540	296.063	345.714	361.499	352.206	318.148	311.035	350.307	336.168	290.385	307.656		10.1667	1.56012	1.4669	1.55064	1.67317	1.58362	1.47351	1.56778	1.64403	1.64298	1.79537	1.68027		10.1667	1.4996	1.53439	1.68146	1.68438	1.5614	1.388	1.41631	1.56337	1.51665	1.56964	1.49806	1.45795	1.61875	1.5	1.63905	1.51574	1.34095	1.63389	1.52466	1.66859
32	0.495		623542	245.851	279.706	289.355	282.759	260.666	248.412	278.694	273.539	241.267	251.723		10.3333	1.58057	1.67226	1.48584	1.67217	1.66113	1.59878	1.6886	1.75236	1.5242	1.72118	1.86803		10.3333	1.40207	1.49326	1.77712	1.65787	1.43138	1.35499	1.40467	1.44526	1.43529	1.44475	1.45498	1.41211	1.52882	1.44295	1.58984	1.53188	1.35884	1.58551	1.48662	1.61738
32.5	0.36		633540	201.158	222.065	226.454	221.233	205.273	199.953	219.279	216.571	195.537	202.308		10.5	1.57107	1.49222	1.5608	1.57894	1.68791	1.48845	1.56362	1.57372	1.52896	1.66539	1.75095		10.5	1.378	1.42991	1.69978	1.54323	1.37917	1.34929	1.38768	1.41537	1.42418	1.35543	1.38065	1.39556	1.48977	1.37253	1.53427	1.42508	1.34711	1.52503	1.44323	1.49639
33	1.142		643540	177.168	189.872	190.804	186.867	175.053	174.166	186.619	184.363	169.878	175.219		10.6667	1.4589	1.6267	1.52683	1.60888	1.5716	1.43852	1.59735	1.64921	1.52997	1.59091	1.67059		10.6667	1.34255	1.36648	1.66845	1.44588	1.30574	1.31592	1.36814	1.34823	1.37529	1.3106	1.35718	1.4196	1.42646	1.31711	1.51219	1.37006	1.31065	1.50693	1.41859	1.35731
33.5	3.809		653542	164.368	172.452	171.43	168.025	158.455	159.923	168.904	166.678	155.523	160.377		10.8333	1.58781	1.43018	1.41397	1.45951	1.60747	1.4554	1.52262	1.4886	1.44137	1.55843	1.72375		10.8333	1.31116	1.31632	1.59364	1.37255	1.2645	1.28574	1.34056	1.2999	1.31855	1.27987	1.28653	1.383	1.35153	1.26191	1.43503	1.2962	1.24075	1.42976	1.33363	1.30744
34	4.235		663541	155.955	162.806	162.125	160.046	152.001	153.902	160.847	157.913	148.21	153.119		11	1.4205	1.4594	1.38356	1.50722	1.44435	1.33733	1.49165	1.45644	1.38896	1.49754	1.4703		11	1.27178	1.24803	1.54247	1.30866	1.21494	1.2622	1.32399	1.25206	1.26289	1.25031	1.25303	1.32038	1.33693	1.21589	1.42894	1.22932	1.20898	1.42606	1.29328	1.19763
34.5	4.411		673542	150.517	157.778	157.966	157.136	150.312	150.116	156.761	154.626	145.845	149.691		11.1667	1.30203	1.40758	1.32396	1.34563	1.44132	1.34499	1.4887	1.34606	1.28156	1.38341	1.47918		11.1667	1.23681	1.21668	1.53029	1.27006	1.19446	1.25366	1.30359	1.22299	1.25947	1.22103	1.20903	1.2976	1.25769	1.1818	1.33208	1.20068	1.19884	1.33058	1.25683	1.15025
35	4.411		683542	144.896	151.45	151.842	151.866	145.939	145.308	151.072	149.163	141.483	144.822		11.3333	1.29547	1.31761	1.23091	1.27802	1.30478	1.24573	1.43184	1.27746	1.21243	1.26941	1.28024		11.3333	1.21038	1.16842	1.47907	1.22387	1.17579	1.23966	1.33297	1.19524	1.21409	1.19283	1.18961	1.26193	1.22613	1.15403	1.32257	1.17802	1.28068	1.32164	1.22373	1.11047
35.5	4.235		693542	140.18	146.457	147.099	147.532	142.435	141.583	146.653	144.589	137.675	140.825		11.5	1.17992	1.25783	1.15568	1.19803	1.27454	1.20556	1.35407	1.20305	1.14469	1.18681	1.18428		11.5	1.1981	1.14723	1.49258	1.19088	1.1633	1.21755	1.26718	1.18255	1.18208	1.18909	1.17049	1.26109	1.19272	1.13168	1.28183	1.13695	1.176	1.28181	1.20184	1.05588
36	4.235		703543	135.977	141.854	142.463	143.166	138.653	137.843	142.298	140.173	133.884	136.9		11.6667	1.1163	1.20697	1.11502	1.12898	1.20897	1.13353	1.35172	1.12986	1.10632	1.12488	1.11335		11.6667	1.18322	1.12502	1.52404	1.16706	1.13205	1.20839	1.25897	1.16218	1.16373	1.18262	1.14866	1.23978	1.17296	1.12492	1.2201	1.12498	1.17499	1.22124	1.17937	1.0249
36.5	3.332		713542	132.571	137.814	138.186	138.97	134.856	134.291	138.237	136.228	130.597	133.36		11.8333	1.071	1.16554	1.06229	1.08081	1.16055	1.08521	1.30105	1.07621	1.05608	1.06911	1.05255		11.8333	1.19161	1.116	1.49124	1.15805	1.12565	1.21875	1.26403	1.15096	1.14734	1.18256	1.14135	1.25448	1.17711	1.11479	1.2035	1.11111	1.24219	1.20579	1.1713	1.01241
37	1.508		723542	130.101	134.633	134.796	135.491	131.713	131.811	135.088	132.987	127.84	130.588		12	1.02399	1.11812	1.01806	1.03634	1.09866	1.03284	1.24972	1.02737	1.01	1.0236	1.00558		12	1.18616	1.11348	1.49287	1.14937	1.14175	1.20313	1.24745	1.15946	1.13828	1.20898	1.14027	1.26101	1.16906	1.10865	1.18	1.10551	1.19238	1.1839	1.16008	0.99484
37.5	0.701		733543	128.124	132.68	133.089	133.968	130.372	130.495	133.545	131.33	126.348	129.034		12.1667	0.980237	1.07529	0.971056	0.989007	1.05931	0.985703	1.18991	0.979103	0.965294	0.973179	0.955985		12.1667	1.17481	1.10096	1.41135	1.12842	1.12568	1.20624	1.24615	1.15753	1.14083	1.31848	1.14485	1.20518	1.13144	1.0996	1.1575	1.08056	1.21117	1.15723	1.15177	0.987476
38	0.394		743543	126.648	130.734	130.889	131.847	128.654	128.78	131.488	129.392	124.876	127.38		12.3333	0.951576	1.05308	0.94793	0.959112	1.01748	0.947992	1.17033	0.941086	0.932774	0.93794	0.921786		12.3333	1.14021	1.08345	1.40932	1.10625	1.19456	1.20704	1.20743	1.18006	1.12363	1.13222	1.17732	1.19675	1.11231	1.09001	1.16705	1.08094	1.16615	1.16987	1.13404	0.975341
38.5	0.275		753544	125.254	129.397	129.653	130.968	127.836	127.533	130.171	128.372	123.98	126.319		12.5	0.941823	1.0406	0.929882	0.939855	1.01464	0.944568	1.1758	0.92099	0.920417	0.923359	0.906658		12.5	1.14105	1.11372	1.35062	1.10463	1.14754	1.19276	1.19654	1.17848	1.13439	1.14348	1.11958	1.20005	1.11844	1.08697	1.14715	1.07234	1.19873	1.15189	1.12244	0.962087
39	1.157		763543	123.608	127.717	128.098	129.495	126.833	126.149	128.73	126.929	122.789	124.984		12.6667	0.910785	1.01922	0.906375	0.913793	0.980064	0.91565	1.13485	0.892634	0.8949	0.89983	0.879812		12.6667	1.13611	1.08358	1.41927	1.10297	1.19035	1.20549	1.19935	1.19169	1.11899	1.19223	1.13934	1.18933	1.09316	1.09262	1.13759	1.06706	1.16937	1.14145	1.10629	0.962263
39.5	3.867		773543	123.016	127.13	127.594	129.163	126.606	125.689	128.205	126.42	122.178	124.503		12.8333	0.897034	1.00656	0.893696	0.898675	0.96483	0.904669	1.12273	0.877603	0.881198	0.884646	0.863643		12.8333	1.1548	1.09721	1.39249	1.09638	1.2081	1.20627	1.19854	1.18545	1.13608	1.14508	1.16767	1.1874	1.09944	1.10205	1.14052	1.0696	1.20304	1.1474	1.11328	0.950118
40	4.235		783544	148.21	168.831	181.197	189.674	187.031	186.576	191.131	164.95	148.444	167.727		13	0.876525	0.987631	0.878779	0.881155	0.94723	0.885633	1.10385	0.857052	0.866275	0.864	0.84357		13	1.14038	1.10977	1.45344	1.10119	1.21752	1.19625	1.18676	1.1773	1.13273	1.17611	1.13619	1.16955	1.0879	1.08367	1.10717	1.0662	1.19708	1.11273	1.09832	0.946244
40.5	4.411		793544	187.204	220.605	238.641	243.503	230.625	221.755	240.271	218.489	190.496	209.353		13.1667	0.85492	0.969631	0.861081	0.862257	0.928953	0.866239	1.08957	0.839771	0.846782	0.847612	0.822911		13.1667	1.14115	1.11474	1.43361	1.09802	1.20381	1.21829	1.21538	1.19004	1.13968	1.18165	1.13197	1.17572	1.09773	1.11066	1.12701	1.06997	1.20198	1.13245	1.10965	0.95491
41	4.411		803544	211.363	256.711	279.967	283.024	261.724	258.744	282.015	253.606	217.108	239.789		13.3333	0.842057	0.949007	0.846627	0.848554	0.896925	0.838938	1.04315	0.826374	0.829883	0.832973	0.808359		13.3333	1.14529	1.11506	1.41536	1.11265	1.25838	1.20785	1.21983	1.20909	1.14251	1.1555	1.14019	1.18446	1.09913	1.11951	1.1373	1.10127	1.26932	1.14296	1.12987	0.968583
41.5	4.235		813545.00000000012	251.282	304.949	328.177	322.95	289.677	296.73	327.279	297.252	252.353	275.841		13.5	0.83741	0.95332	0.844557	0.84181	0.901548	0.845542	1.05599	0.820184	0.824919	0.829402	0.806329		13.5	1.15878	1.13853	1.39357	1.1207	1.24944	1.21138	1.195	1.21802	1.15674	1.16942	1.13395	1.20574	1.13155	1.1324	1.13122	1.1064	1.29172	1.13853	1.12342	1.00339
42	4.235		823545.00000000012	282.24	341.537	362.756	351.709	310.406	324.029	359.873	328.256	277.308	302.57		13.6667	0.82604	0.947014	0.840332	0.836415	0.893852	0.839212	1.05608	0.813669	0.819069	0.822353	0.796227		13.6667	1.18858	1.17381	1.45942	1.1493	1.27566	1.22455	1.20354	1.23771	1.21055	1.21711	1.17464	1.21821	1.14053	1.1581	1.1502	1.15155	1.26514	1.15581	1.13731	1.08084
42.5	2.803		833547	303.098	365.868	386.56	372.578	326.815	343.333	382.446	350.075	294.985	321.465		13.8333	0.831289	0.952586	0.84475	0.838011	0.896051	0.845956	1.07094	0.814647	0.822685	0.825517	0.799372		13.8333	1.23187	1.23832	1.46654	1.21355	1.34755	1.27347	1.2404	1.35095	1.30377	1.27097	1.19649	1.21366	1.12785	1.18972	1.15232	1.17945	1.30027	1.15932	1.14928	1.06136
43	1.286		843545.00000000012	317.82	381.683	401.45	385.457	337.033	354.689	396.052	363.739	306.526	333.701		14	0.827491	0.947835	0.845188	0.830596	0.890141	0.83877	1.0562	0.812943	0.812118	0.819361	0.793596		14	1.24908	1.22617	1.51525	1.2134	1.39061	1.2799	1.26766	1.34885	1.28046	1.36653	1.27173	1.29029	1.16971	1.23234	1.17519	1.22324	1.34318	1.1814	1.18003	1.12623
43.5	0.583		853545.00000000012	327.192	391.881	410.809	393.495	343.787	361.72	404.769	372.319	313.585	341.453		14.1667	0.818326	0.946473	0.850711	0.833535	0.88716	0.834604	1.05938	0.824102	0.80757	0.813492	0.78651		14.1667	1.32557	1.29021	1.50896	1.28904	1.43281	1.29684	1.27995	1.38819	1.34117	1.33109	1.2792	1.28672	1.25418	1.25689	1.19397	1.29454	1.40784	1.19972	1.17486	1.1901
44	0.324		863547	333.553	398.274	416.514	398.321	347.711	365.988	409.813	377.756	317.975	346.27		14.3333	0.80986	0.942485	0.883418	0.831433	0.886963	0.87776	1.08846	0.869027	0.811107	0.810482	0.787639		14.3333	1.33947	1.34518	1.58555	1.33388	1.47255	1.32716	1.31145	1.46307	1.3883	1.54205	1.41942	1.33368	1.18696	1.34953	1.21269	1.42133	1.43898	1.22006	1.22313	1.28199
44.5	0.195		873546	338.622	403.58	421.214	402.106	350.645	369.711	414.075	382.345	321.911	350.232		14.5	0.815563	0.95724	0.925785	0.860917	0.921764	0.906671	1.12413	0.934843	0.854254	0.889861	0.943303		14.5	1.36472	1.3518	1.67525	1.53425	1.56233	1.31784	1.35173	1.49739	1.45057	1.47336	1.44036	1.34994	1.23222	1.3188	1.24978	1.39146	1.47997	1.25773	1.25679	1.3686
45	1.643		883547	342.212	406.978	424.02	404.615	352.465	371.713	416.622	385.289	324.625	352.796		14.6667	0.807175	0.967001	0.949681	0.970249	1.03347	0.984029	1.19321	0.983255	0.919401	0.896816	0.993571		14.6667	1.42213	1.43377	1.66975	1.53718	1.66984	1.33608	1.36166	1.5375	1.46987	1.66953	1.50909	1.39784	1.30598	1.42596	1.33776	1.56561	1.49774	1.34623	1.30668	1.54576
45.5	3.934		893546	345.888	410.83	427.693	407.604	354.996	374.686	419.854	388.655	327.557	355.842		14.8333	0.799162	1.08417	1.12602	0.99102	0.992071	1.03988	1.25953	1.13398	1.00206	0.930293	0.914883		14.8333	1.36357	1.40794	1.70897	1.66529	1.66462	1.37505	1.43191	1.55737	1.50826	1.50553	1.48166	1.46054	1.3701	1.40373	1.41708	1.5659	1.49612	1.42612	1.35684	1.56646
46	4.235		903546	347.352	412.071	428.696	408.371	355.674	375.724	420.733	389.519	328.338	356.801		15	0.804343	1.03117	1.09121	1.03415	1.1301	1.17145	1.33931	1.18958	1.05452	1.0904	1.17271		15	1.47043	1.50342	1.73213	1.68414	1.7884	1.4124	1.48356	1.63186	1.5551	1.60341	1.58878	1.5198	1.62941	1.55508	1.51413	1.66834	1.54432	1.52211	1.41321	1.6268
46.5	4.235		913547	349.695	414.653	431.124	410.466	357.418	377.583	423.307	391.885	330.117	358.855		15.1667	0.821124	1.1386	1.29745	1.16339	1.30999	1.34363	1.443	1.28338	1.13495	1.28732	1.43561		15.1667	1.48931	1.54518	1.78653	1.69958	1.73042	1.49242	1.48785	1.65319	1.60433	1.74339	1.55206	1.52497	1.41933	1.52614	1.62338	1.62286	1.58228	1.62472	1.50147	1.71454
47	4.235		923548	349.697	414.292	430.899	410.308	357.481	377.488	422.964	391.731	330.22	358.776		15.3333	0.864283	1.33884	1.28797	1.3348	1.28439	1.35083	1.4998	1.50335	1.39355	1.31997	1.44204		15.3333	1.54271	1.54793	1.86396	1.90732	1.81591	1.51054	1.46316	1.65305	1.55512	1.71014	1.56827	1.45527	1.58514	1.59451	1.57891	1.74132	1.5719	1.57569	1.58716	1.75807
47.5	4.235		933547	351.907	417.239	433.7	412.993	359.073	380.629	426.286	394.188	331.962	361.079		15.5	1.09414	1.40778	1.45415	1.53029	1.41476	1.49651	1.54868	1.49656	1.33996	1.56827	1.58099		15.5	1.56966	1.66849	1.87208	1.7902	1.70219	1.49419	1.4652	1.62336	1.59827	1.83576	1.50896	1.46119	1.70808	1.50594	1.62629	1.67423	1.62301	1.62123	1.57175	1.85245
48	4.235		943547	354.072	419.372	435.871	414.673	360.634	381.883	427.953	396.081	333.537	362.723		15.6667	1.28033	1.40626	1.44547	1.52112	1.48141	1.45587	1.61146	1.6439	1.53105	1.65574	1.82579		15.6667	1.51059	1.6339	1.87883	1.86593	1.68368	1.48437	1.4718	1.60411	1.5993	1.61028	1.58392	1.47455	1.54553	1.61114	1.63423	1.69519	1.60704	1.62841	1.61482	1.87841
			953547	355.065	419.932	436.033	414.766	361.056	382.258	428.277	396.255	333.865	363.192		15.8333	1.41421	1.65875	1.55026	1.57499	1.64518	1.58407	1.60863	1.60566	1.49299	1.72979	1.76221		15.8333	1.56611	1.66263	1.81281	1.77958	1.59982	1.48269	1.48685	1.58443	1.58044	1.73585	1.54891	1.503	1.64298	1.55759	1.66066	1.82265	1.62754	1.65751	1.69131	1.96872
			963548	317.843	367.405	381.139	369.147	331.277	330.548	370.98	351.966	301.96	324.46		16	1.51405	1.49307	1.5016	1.70364	1.60666	1.53902	1.69087	1.72768	1.5795	1.91245	1.98263		16	1.56375	1.73279	1.85454	1.80215	1.5722	1.45738	1.46352	1.56896	1.56883	1.61142	1.50555	1.43473	1.6227	1.60312	1.63554	1.70682	1.5982	1.62887	1.66756	1.73204
			973547	275.239	318.585	332.837	325.894	298.003	286.151	321.925	311.131	270.608	285.74		16.1667	1.57025	1.66791	1.57404	1.64758	1.7156	1.56123	1.56639	1.60743	1.57432	1.6221	1.7712		16.1667	1.61602	1.64638	1.85081	1.85031	1.60053	1.43159	1.43714	1.56459	1.52853	1.55502	1.56005	1.43514	1.6946	1.48854	1.70512	1.65943	1.46002	1.69638	1.61774	1.70096
			983547	231.819	261.067	269.242	263.831	244.742	233.671	260.213	254.749	225.637	236.386		16.3333	1.49391	1.51198	1.50967	1.58073	1.62444	1.49527	1.64465	1.64649	1.53559	1.76543	1.83326		16.3333	1.49329	1.67772	1.73298	1.73332	1.50368	1.43317	1.3871	1.47649	1.50861	1.54518	1.41872	1.38767	1.5303	1.48037	1.59949	1.62455	1.46878	1.59202	1.62424	1.58959
			993548	196.425	216.44	221.096	217.046	202.474	195.902	214.457	211.696	191.448	198.329		16.5	1.52436	1.63982	1.44789	1.56457	1.54151	1.49164	1.55709	1.50804	1.46047	1.60227	1.64227		16.5	1.46577	1.56229	1.73055	1.64778	1.43969	1.37818	1.38646	1.46935	1.4765	1.41861	1.4598	1.40792	1.58849	1.4224	1.59966	1.5141	1.37188	1.5868	1.58124	1.54314
			1003548	173.508	186.108	187.105	183.097	171.386	170.805	182.577	181.328	167.43	171.921		16.6667	1.61412	1.48159	1.49988	1.5714	1.59086	1.37357	1.58498	1.54367	1.45149	1.6102	1.79586		16.6667	1.38574	1.52134	1.74711	1.69499	1.47959	1.37623	1.36895	1.41931	1.43354	1.36198	1.3816	1.35979	1.45946	1.36143	1.56891	1.49348	1.39427	1.55295	1.54915	1.48277
			1013550.0000000001	159.505	167.241	165.792	162.006	152.402	157.472	164.153	161.747	151.641	155.962		16.8333	1.50164	1.54987	1.37867	1.4496	1.49381	1.44901	1.48866	1.45678	1.40574	1.6413	1.49916		16.8333	1.37038	1.46318	1.67453	1.49525	1.33076	1.32353	1.3351	1.34203	1.34225	1.32186	1.30659	1.32894	1.3934	1.30022	1.52542	1.39054	1.28745	1.51351	1.47019	1.35809
			1023548	158.968	164.814	161.656	157.34	147.493	156.821	161.962	156.861	147.118	153.175		17	1.39916	1.40689	1.32303	1.45389	1.40202	1.30514	1.45875	1.41164	1.31012	1.42675	1.52779		17	1.32281	1.36894	1.5755	1.45372	1.28866	1.2904	1.31266	1.29408	1.31939	1.25558	1.27096	1.30642	1.34267	1.26214	1.52383	1.32034	1.24321	1.5111	1.44503	1.29029
			1033548	153.122	157.28	153.976	150.526	142.371	149.71	154.256	150.328	142.214	147.318		17.1667	1.3051	1.39854	1.27273	1.32293	1.37994	1.30403	1.4392	1.32932	1.25684	1.36645	1.38109		17.1667	1.27066	1.32906	1.54506	1.37426	1.2552	1.27779	1.32224	1.26492	1.28096	1.2414	1.23744	1.34974	1.38046	1.22556	1.43324	1.26624	1.22166	1.42619	1.38877	1.20837
			1043555.0000000001	144.617	148.053	145.632	143.751	137.521	141.309	145.653	143.049	136.361	140.356		17.3333	1.2966	1.31952	1.19799	1.26767	1.30043	1.23559	1.4171	1.25352	1.17823	1.27744	1.31066		17.3333	1.24029	1.27129	1.52021	1.32457	1.21595	1.26979	1.2726	1.23866	1.24576	1.20326	1.19491	1.26306	1.29983	1.19803	1.41956	1.22955	1.21956	1.41035	1.33344	1.15315
			1053554	138.075	140.227	137.889	136.572	131.694	136.307	138.922	135.431	129.746	134.171		17.5	1.18356	1.2593	1.15153	1.18149	1.26892	1.11883	1.33172	1.16454	1.13969	1.20191	1.21477		17.5	1.20175	1.22307	1.47632	1.27236	1.1832	1.23519	1.2501	1.21186	1.21418	1.17713	1.17061	1.25215	1.27575	1.16579	1.37679	1.19527	1.22434	1.3683	1.27945	1.10313
			1063555	136.739	138.389	135.355	133.826	128.974	134.735	136.919	132.76	127.269	132.171		17.6667	1.12508	1.21013	1.04993	1.12248	1.16511	1.06907	1.31209	1.11937	1.08674	1.13928	1.12383		17.6667	1.18679	1.18868	1.4721	1.23456	1.15924	1.23166	1.25306	1.1962	1.19451	1.2027	1.14782	1.23264	1.23591	1.14607	1.34312	1.16044	1.18793	1.33787	1.24371	1.06825
			1073555	134.784	136.336	133.536	132.204	127.768	132.114	134.618	131.292	126.133	130.436		17.8333	1.02243	1.17618	1.04653	1.04494	1.11431	1.02488	1.27762	1.06562	1.04932	1.0908	1.07016		17.8333	1.16043	1.15512	1.46747	1.2126	1.14673	1.21482	1.25297	1.18397	1.16399	1.15209	1.13343	1.26462	1.22988	1.13214	1.31807	1.14611	1.16122	1.31436	1.21044	1.05027
			1083554	133.234	134.554	131.682	130.601	126.456	131.214	133.264	129.42	124.451	129.035		18	1.05388	1.16856	1.01544	1.03845	0.956234	0.997586	1.28434	1.02108	1.00844	1.05269	1.02746		18	1.1565	1.14534	1.5055	1.19084	1.14263	1.22659	1.23201	1.17965	1.15038	1.15231	1.1246	1.23227	1.20083	1.11824	1.26307	1.14192	1.16103	1.26379	1.19516	1.02939
			1093557	129.502	131.335	129.642	129.432	125.971	128.487	130.644	127.823	123.301	126.984		18.1667	1.00586	1.12102	0.974853	0.998519	0.911519	0.905422	1.19777	0.975981	0.962713	1.00652	0.979801		18.1667	1.14899	1.13029	1.46284	1.16307	1.11815	1.20382	1.23641	1.16507	1.13572	1.16086	1.11648	1.21927	1.19035	1.10465	1.22082	1.12533	1.22858	1.22204	1.17644	1.00924
			1103555	126.873	128.979	127.718	128.024	125.078	127.161	128.994	125.981	121.718	125.331		18.3333	0.982303	1.10821	0.958687	0.972615	0.897407	0.890431	1.21807	0.94954	0.944831	0.979981	0.952298		18.3333	1.13816	1.12598	1.44819	1.15924	1.11919	1.19639	1.22344	1.16783	1.133	1.18452	1.11375	1.23826	1.20356	1.10363	1.20935	1.11237	1.14976	1.21192	1.15838	1.00279
			1113555	125.607	128.226	127.42	128.224	125.32	126.646	128.599	125.91	121.696	124.968		18.5	0.965505	1.09081	0.942985	0.951001	0.884999	0.881246	1.23544	0.930904	0.933411	0.960977	0.931539		18.5	1.12833	1.09791	1.45144	1.14445	1.12391	1.1872	1.20939	1.15816	1.12008	1.18332	1.11825	1.24103	1.1864	1.09776	1.21398	1.10262	1.1367	1.2187	1.13259	0.983345
			1123557	124.638	127.744	127.546	128.626	125.98	126.586	128.638	126.019	121.821	124.845		18.6667	0.936351	1.07725	0.926454	0.93064	0.868757	0.860333	1.21027	0.909782	0.913803	0.938909	0.907912		18.6667	1.1454	1.10721	1.50402	1.1673	1.14842	1.20491	1.22756	1.18431	1.13431	1.1794	1.13256	1.22318	1.15962	1.11471	1.1975	1.1214	1.17914	1.2032	1.1329	0.994969
			1133556	123.907	127.176	127.23	128.388	125.914	126.311	128.492	125.464	121.068	124.424		18.8333	0.907242	1.03988	0.897004	0.907362	0.839206	0.836094	1.18045	0.884777	0.885918	0.910621	0.881411		18.8333	1.17002	1.12686	1.54017	1.15325	1.14882	1.20993	1.24897	1.17631	1.1385	1.16926	1.1268	1.23376	1.16953	1.12055	1.19689	1.12023	1.18825	1.20374	1.14587	0.999676
			1143556	145.893	166.829	181.461	193.259	192.89	186.718	191.343	165.495	148.943	168.664		19	0.891791	1.02679	0.888704	0.895517	0.828926	0.826502	1.13578	0.874983	0.87506	0.902254	0.866449		19	1.14164	1.10048	1.47168	1.13987	1.14444	1.1911	1.21211	1.17188	1.1332	1.18526	1.12871	1.21441	1.16076	1.12057	1.16059	1.11833	1.18212	1.16556	1.14066	0.997686
			1153556	182.126	214.069	233.102	240.686	230.426	217.097	234.381	215.218	189.179	206.263		19.1667	0.869263	1.00451	0.87258	0.877245	0.813796	0.8099	1.10933	0.857147	0.857063	0.878454	0.841531		19.1667	1.14973	1.10894	1.50914	1.14905	1.17165	1.20326	1.21054	1.20083	1.13326	1.1741	1.1186	1.23573	1.17539	1.12971	1.16805	1.14191	1.17402	1.17274	1.1397	0.999546
			1163556	210.933	257.415	282.006	286.048	264.676	259.934	283.391	256.493	220.052	241.464		19.3333	0.857392	0.997762	0.865	0.866547	0.800072	0.799013	1.10226	0.849031	0.84551	0.868809	0.833724		19.3333	1.15668	1.12077	1.46437	1.15842	1.18846	1.20602	1.21313	1.19861	1.1565	1.18965	1.14731	1.2652	1.18258	1.13935	1.15831	1.15586	1.24497	1.16558	1.14464	1.01243
			1173557	250.458	304.238	327.763	322.945	290.017	295.809	326.427	297.502	252.959	275.621		19.5	0.846596	0.985247	0.858915	0.859943	0.793661	0.792303	1.08991	0.841292	0.837792	0.860108	0.826578		19.5	1.16775	1.1249	1.57404	1.17331	1.16736	1.20199	1.22497	1.21067	1.1494	1.22212	1.15396	1.25705	1.20911	1.16025	1.14509	1.15815	1.22302	1.15196	1.15267	1.04448
			1183558	283.943	343.577	365.131	354.403	312.93	326.225	362.127	330.79	279.68	304.685		19.6667	0.84087	0.984099	0.852506	0.856372	0.79056	0.788458	1.08285	0.836276	0.832334	0.852914	0.819699		19.6667	1.18794	1.16896	1.46894	1.17874	1.24767	1.21871	1.24902	1.26633	1.20187	1.25464	1.17189	1.30665	1.30026	1.20539	1.18624	1.21263	1.26847	1.1926	1.19604	1.12287
			1193557	303.262	366.309	387.53	374.242	328.769	343.907	383.245	351.227	296.061	322.461		19.8333	0.838313	0.985105	0.855397	0.853594	0.790966	0.787422	1.08138	0.837353	0.834082	0.854865	0.818819		19.8333	1.21415	1.1857	1.50445	1.20046	1.30692	1.23885	1.26977	1.28725	1.21576	1.38534	1.21865	1.30271	1.21921	1.18959	1.22235	1.20964	1.33948	1.23098	1.20319	1.15861
			1203558	317.545	381.818	402.251	386.835	338.753	354.98	396.703	364.666	307.36	334.352		20	0.83385	0.982174	0.855218	0.851456	0.786979	0.788418	1.08252	0.83677	0.830496	0.864287	0.814945		20	1.32043	1.24893	1.64052	1.20679	1.30536	1.28284	1.25227	1.31661	1.3215	1.30587	1.2426	1.37637	1.29943	1.23673	1.21909	1.27973	1.32049	1.22637	1.21447	1.19554
			1213558	326.963	392.058	411.487	394.632	345.247	361.716	404.976	373.5	314.561	342.005		20.1667	0.831408	0.977731	0.850875	0.847841	0.7807	0.784003	1.07164	0.836916	0.824315	0.8494	0.812887		20.1667	1.28455	1.30041	1.57358	1.27982	1.45735	1.30466	1.30031	1.48098	1.30624	1.44188	1.33726	1.38799	1.33857	1.28546	1.30875	1.36273	1.43418	1.31696	1.24075	1.24548
			1223558	333.724	398.865	417.696	399.385	348.95	366.311	410.421	379.099	319.217	346.993		20.3333	0.823519	0.984065	0.860486	0.847301	0.783427	0.783349	1.08801	0.843085	0.822817	0.841273	0.80851		20.3333	1.33054	1.34558	1.62666	1.34887	1.46418	1.34861	1.34888	1.48367	1.37474	1.47624	1.35722	1.38683	1.34713	1.316	1.28753	1.37318	1.4176	1.29722	1.30794	1.35796
			1233557	339.203	404.036	421.857	403.117	351.737	369.339	414.116	383.489	323.018	350.842		20.5	0.822296	0.980193	0.874589	0.852081	0.783969	0.79129	1.12826	0.90933	0.83504	0.849391	0.817566		20.5	1.33979	1.43031	1.63723	1.4569	1.60391	1.36345	1.34681	1.49378	1.35952	1.48925	1.4701	1.38961	1.34109	1.38315	1.31128	1.4593	1.40957	1.31909	1.32458	1.48858
			1243557	342.73	408.005	425.503	405.981	354.123	372.336	417.414	386.793	325.871	353.851		20.6667	0.809159	0.971609	0.89222	0.855409	0.779856	0.825781	1.11246	0.915457	0.835388	0.86211	0.924594		20.6667	1.38746	1.39245	1.7691	1.45268	1.56566	1.36952	1.37528	1.57987	1.43898	1.68428	1.447	1.4661	1.56672	1.41949	1.4345	1.56631	1.53609	1.44542	1.36516	1.48893
			1253558	344.742	409.715	427.123	407.553	355.342	373.762	418.972	388.492	327.59	355.393		20.8333	0.812746	0.985158	0.956515	0.87812	0.800115	0.866751	1.17575	0.990274	0.893233	0.93917	1.01153		20.8333	1.39648	1.49535	1.83552	1.64547	1.73303	1.43684	1.40464	1.57144	1.4525	1.60383	1.53287	1.47244	1.46442	1.41019	1.38769	1.52089	1.48298	1.39723	1.41354	1.64014
			1263559	346.588	411.707	428.922	408.884	356.12	375.319	420.808	390.135	328.695	356.808		21	0.8145	1.05101	1.04051	0.943561	0.883205	0.894387	1.31467	1.16743	0.965446	1.01584	0.951356		21	1.48961	1.52953	1.77978	1.64501	1.74717	1.45244	1.43399	1.67289	1.55549	1.7286	1.51758	1.47509	1.59389	1.50288	1.57115	1.76403	1.56475	1.58315	1.44437	1.64325
			1273559	347.405	412.39	429.458	409.468	356.768	375.863	421.422	390.668	329.309	357.442		21.1667	0.828903	1.09935	1.05677	1.03975	0.864188	1.08378	1.31293	1.1479	0.997638	0.997225	1.17136		21.1667	1.47171	1.56891	1.98742	1.89444	1.86235	1.49263	1.4394	1.6074	1.47298	1.67919	1.58865	1.46441	1.58002	1.49941	1.53605	1.62835	1.55829	1.54371	1.50497	1.63416
			1283558	348.926	414.105	430.953	410.636	357.699	377.22	422.997	391.908	330.27	358.695		21.3333	0.874124	1.06193	1.27003	1.07485	0.957463	1.01002	1.43647	1.34765	1.19724	1.27559	1.47576		21.3333	1.59468	1.62331	2.07143	1.76164	1.77708	1.51601	1.48402	1.66725	1.52314	1.7237	1.53653	1.5347	1.66176	1.58627	1.69724	1.77763	1.72338	1.69848	1.60268	1.81628
			1293558	349.202	414.202	431.119	410.659	357.801	377.271	423.042	392.043	330.506	358.847		21.5	0.983186	1.23535	1.23096	1.14749	1.08454	1.19379	1.44681	1.48807	1.22779	1.50708	1.52829		21.5	1.52169	1.64424	1.85625	1.90637	1.75269	1.51106	1.48405	1.65934	1.56855	1.77199	1.57442	1.54898	1.71424	1.57836	1.80414	1.69626	1.61197	1.7997	1.60724	1.82585
			1303559	348.781	413.795	430.881	410.534	357.709	377.302	422.891	391.909	330.257	358.634		21.6667	1.23436	1.41047	1.41918	1.32856	1.14702	1.28271	1.55913	1.57269	1.39642	1.43125	1.5411		21.6667	1.60413	1.61645	1.96033	1.78019	1.77485	1.50258	1.4984	1.66815	1.54666	1.68741	1.58031	1.48848	1.63074	1.63723	1.73873	1.87165	1.66993	1.73244	1.61536	1.93278
			1313559	350.507	416.184	433.244	412.668	358.978	379.936	425.567	393.753	331.674	360.489		21.8333	1.33982	1.35867	1.43011	1.53884	1.2374	1.2738	1.54131	1.52404	1.50225	1.72675	1.81483		21.8333	1.5438	1.66654	1.87804	1.81809	1.84291	1.48401	1.48634	1.63993	1.63416	1.81007	1.59092	1.57313	1.78098	1.62347	1.78599	1.83446	1.71381	1.77972	1.65044	1.86526
			1323559	323.668	374.802	389.843	377.912	337.93	335.169	377.878	361.719	310.776	331.07		22	1.40424	1.51652	1.53133	1.53696	1.29544	1.47896	1.61408	1.62961	1.51445	1.63872	1.72068		22	1.52881	1.62645	1.90678	1.98594	1.66952	1.46854	1.47378	1.61599	1.55211	1.73268	1.59265	1.45736	1.5989	1.582	1.70978	1.85225	1.6236	1.6985	1.66368	2.01499
			1333559	275.649	321.33	338.29	333.559	305.687	290.567	327.083	316.277	274.896	290.019		22.1667	1.48177	1.62093	1.51477	1.53958	1.37499	1.33832	1.64302	1.61586	1.57641	1.90081	1.97026		22.1667	1.54609	1.68156	1.88081	1.78376	1.6161	1.44748	1.44312	1.58087	1.547	1.72918	1.49924	1.46516	1.54813	1.59952	1.74618	1.7558	1.57493	1.73988	1.65791	1.90124
			1343559	234.156	265.357	275.226	270.947	252.217	238.292	265.742	260.499	230.603	241.282		22.3333	1.4365	1.51699	1.53468	1.59505	1.47123	1.40778	1.60033	1.64158	1.49268	1.64577	1.73586		22.3333	1.5202	1.55789	2.00992	1.88348	1.65053	1.42309	1.44111	1.54577	1.53699	1.59766	1.55457	1.40613	1.50014	1.50626	1.7412	1.75574	1.60183	1.72862	1.60943	1.75856
			1353561	199.626	220.535	226.049	222.512	208.033	199.994	219.117	216.089	194.932	202.455		22.5	1.43944	1.71978	1.49966	1.70666	1.38004	1.37674	1.63914	1.58012	1.52382	1.77116	1.87803		22.5	1.47291	1.55725	1.87202	1.72972	1.49069	1.38861	1.40529	1.53464	1.45568	1.52071	1.44472	1.44397	1.56293	1.4729	1.63621	1.62351	1.60944	1.62241	1.50284	1.67463
			1363560	176.096	188.998	190.379	186.671	174.961	173.797	186.143	184.497	170.228	174.961		22.6667	1.62378	1.54019	1.4909	1.62065	1.43158	1.36103	1.55812	1.6279	1.49952	1.6449	1.58085		22.6667	1.43122	1.46093	1.83562	1.697	1.4756	1.35794	1.37805	1.45637	1.42047	1.41938	1.44096	1.43919	1.42284	1.41433	1.62255	1.57459	1.48808	1.61129	1.48852	1.52666
			1373560	160.508	167.228	166.09	163.632	155.453	156.063	163.783	162.418	152.533	156.806		22.8333	1.51524	1.64617	1.42605	1.50331	1.30229	1.34814	1.57737	1.53569	1.47156	1.70084	1.67763		22.8333	1.40452	1.42836	1.78375	1.6188	1.38079	1.36319	1.3859	1.4297	1.39048	1.37906	1.37568	1.33967	1.39181	1.36162	1.49789	1.47789	1.4619	1.48792	1.43491	1.44397
			1383562.0000000002	153.267	157.484	154.791	152.116	144.888	148.565	153.83	151.57	143.355	148.022		23	1.4368	1.50317	1.40039	1.5045	1.38585	1.28363	1.50977	1.47833	1.41609	1.5057	1.6146		23	1.34211	1.36305	1.81044	1.59448	1.33986	1.31672	1.32902	1.36509	1.36838	1.32575	1.32294	1.37593	1.38339	1.32106	1.51272	1.46032	1.42724	1.50397	1.39571	1.36209
			1393561	148.516	151.296	148.144	146.042	139.901	143.539	147.838	145.708	138.615	143.046		23.1667	1.32085	1.54247	1.35944	1.40405	1.23974	1.2772	1.5067	1.41628	1.32189	1.45019	1.42663		23.1667	1.29451	1.32898	1.74089	1.48452	1.28668	1.30164	1.33107	1.32549	1.32145	1.27619	1.29203	1.3072	1.31704	1.26786	1.45879	1.35739	1.38778	1.44855	1.37882	1.28304
			1403561	143.41	145.43	142.46	140.937	135.806	139.388	142.899	139.999	133.683	138.387		23.3333	1.39433	1.42976	1.26089	1.42762	1.23	1.21145	1.43758	1.32517	1.25625	1.36006	1.39582		23.3333	1.25014	1.26777	1.61354	1.40952	1.24263	1.2756	1.31395	1.28375	1.26331	1.23327	1.23641	1.27976	1.27826	1.23109	1.44982	1.30532	1.30444	1.43773	1.31719	1.21827
			1413561	137.179	139.343	137.471	137.155	133.006	134.772	137.988	135.634	130.159	134.031		23.5	1.25829	1.34093	1.19499	1.30492	1.13242	1.15361	1.38468	1.2552	1.18889	1.27304	1.26425		23.5	1.23057	1.23515	1.62631	1.34754	1.20803	1.26072	1.2903	1.25679	1.24867	1.21388	1.2266	1.28807	1.26939	1.20263	1.36893	1.26058	1.27747	1.36183	1.30149	1.15724
			1423562.0000000002	134.622	136.423	134.383	134.036	130.28	133.045	135.517	132.211	126.986	131.432		23.6667	1.18675	1.30347	1.14774	1.21394	1.09632	1.11038	1.40049	1.20335	1.14646	1.21693	1.19514		23.6667	1.22168	1.2093	1.59347	1.31519	1.19801	1.26829	1.26192	1.24001	1.23545	1.21665	1.20053	1.2992	1.25186	1.1928	1.38775	1.23996	1.34795	1.38247	1.26836	1.12696
			1433562.0000000002	131.059	132.912	131.519	131.841	128.648	130.445	132.686	129.516	124.824	128.899		23.8333	1.1224	1.2587	1.09326	1.15545	1.04941	1.08026	1.33388	1.12499	1.09267	1.15491	1.12534		23.8333	1.20334	1.20153	1.62903	1.2862	1.18458	1.25419	1.2722	1.23055	1.22865	1.21234	1.18906	1.28662	1.24793	1.1761	1.33269	1.22563	1.27791	1.33034	1.24116	1.10021
			1443561	130.421	133.502	133.216	134.36	131.36	132.506	134.823	130.788	125.597	130.099		24	1.09416	1.22964	1.05923	1.11331	1.01176	1.02804	1.31054	1.08627	1.06422	1.11726	1.08299		24	1.1829	1.17293	1.53347	1.24593	1.16493	1.2365	1.2682	1.21372	1.19564	1.17933	1.17259	1.30387	1.24895	1.16114	1.31952	1.2122	1.24912	1.31735	1.22869	1.07371
			1453562.0000000002	129.627	134.699	135.941	138.1	135.344	133.716	136.862	133.648	128.086	131.856		24.1667	1.05507	1.19768	1.02621	1.07219	0.982954	0.988695	1.2718	1.04684	1.02466	1.07335	1.04234		24.1667	1.2008	1.17101	1.58337	1.24313	1.17356	1.24844	1.28854	1.21478	1.20493	1.18885	1.18312	1.31012	1.24991	1.15529	1.29363	1.19992	1.24939	1.29418	1.21755	1.06117
			1463562.0000000002	127.375	132.294	133.47	135.429	132.676	130.891	134.105	131.738	126.797	129.606		24.3333	1.02448	1.16767	0.994733	1.03816	0.942843	0.955499	1.25005	1.00568	0.99183	1.03601	1.00712		24.3333	1.19249	1.15923	1.51691	1.22296	1.1596	1.23246	1.25028	1.20344	1.18777	1.19428	1.17894	1.2644	1.2141	1.14666	1.27689	1.19133	1.30536	1.27884	1.21986	1.04704
			1473561	124.921	128.934	129.642	131.314	128.76	127.835	130.403	128.201	123.797	126.463		24.5	0.993194	1.12473	0.96049	0.999012	0.911673	0.917413	1.20565	0.968368	0.954348	0.997525	0.961266		24.5	1.17149	1.14546	1.52621	1.2029	1.14801	1.2357	1.26237	1.19144	1.17279	1.19675	1.16545	1.26284	1.20471	1.13987	1.27137	1.16446	1.23926	1.2719	1.19564	1.03198
			1483563	123.488	127.496	128.14	129.84	127.367	126.086	128.754	126.94	122.856	125.081		24.6667	0.970741	1.10637	0.943213	0.978005	0.889542	0.901714	1.18936	0.951551	0.937406	0.977824	0.941223		24.6667	1.17217	1.14011	1.53446	1.18958	1.15183	1.2232	1.24567	1.19463	1.18107	1.20652	1.17231	1.28357	1.23435	1.1385	1.25164	1.16491	1.2624	1.25656	1.16572	1.02474
			1493563	122.669	126.898	127.699	129.725	127.326	126.553	128.936	126.015	121.813	124.723		24.8333	0.955356	1.10283	0.931958	0.958759	0.882525	0.89252	1.22413	0.934773	0.922066	0.960923	0.928388		24.8333	1.18521	1.15753	1.55375	1.20133	1.18993	1.24341	1.25674	1.21384	1.18272	1.2111	1.18808	1.25991	1.23196	1.14506	1.23122	1.18029	1.24376	1.235	1.19676	1.03705
			1503563	138.12	157.562	172.323	184.487	185.285	176.509	180.826	158.63	143.766	160.977		25	0.927984	1.07801	0.912159	0.93579	0.86295	0.869216	1.20126	0.9121	0.902472	0.934296	0.898021		25	1.16062	1.14232	1.51203	1.1881	1.15177	1.21704	1.21309	1.19512	1.16492	1.18808	1.15241	1.27697	1.23449	1.12987	1.21082	1.18466	1.25289	1.21415	1.16469	1.02921
			1513564	175.408	208.192	228.857	238.413	229.374	212.592	229.858	211.778	186.419	202.495		25.1667	0.908502	1.05665	0.89561	0.917878	0.845794	0.85132	1.18128	0.896155	0.884312	0.916469	0.8786		25.1667	1.1753	1.19948	1.55356	1.19768	1.27159	1.27522	1.25473	1.24046	1.18188	1.21277	1.17562	1.26967	1.22423	1.14306	1.21952	1.17749	1.23478	1.22313	1.17766	1.03222
			1523564	199.503	243.925	269.842	276.841	258.993	250.91	272.164	245.507	211.578	232.506		25.3333	0.907439	1.06017	0.894663	0.912146	0.847608	0.848765	1.1814	0.894125	0.88611	0.911663	0.88222		25.3333	1.17693	1.16611	1.52546	1.19303	1.1984	1.2669	1.24428	1.23845	1.17481	1.20346	1.17423	1.26034	1.23861	1.1497	1.21454	1.19558	1.23506	1.21835	1.1784	1.03644
			1533566	240.494	293.658	319.218	317.249	286.765	290.252	319.045	289.767	246.804	269.1		25.5	0.894102	1.04115	0.885396	0.90129	0.832323	0.840321	1.16826	0.884453	0.870309	0.903246	0.865273		25.5	1.19165	1.22614	1.57261	1.20763	1.29559	1.26797	1.27068	1.26343	1.19774	1.24824	1.1767	1.27417	1.21839	1.16038	1.2244	1.21463	1.26521	1.22962	1.18663	1.03573
			1543564	272.581	331.354	354.581	346.031	306.673	318.62	352.921	321.123	271.704	296.206		25.6667	0.889684	1.03803	0.882409	0.894892	0.824636	0.83558	1.17213	0.878892	0.867236	0.895635	0.860975		25.6667	1.23018	1.22308	1.59439	1.2152	1.24487	1.28587	1.26303	1.28614	1.21796	1.24988	1.2089	1.29749	1.2675	1.19323	1.23459	1.25522	1.30046	1.23893	1.20741	1.08298
			1553564	293.88	355.992	377.901	365.535	321.614	336.303	374.185	342.181	288.777	314.474		25.8333	0.894789	1.04845	0.888951	0.900553	0.8328	0.838486	1.1653	0.884102	0.870835	0.900091	0.867847		25.8333	1.22199	1.26503	1.56305	1.22177	1.32125	1.2976	1.26392	1.33157	1.25919	1.2907	1.26279	1.34073	1.26172	1.2197	1.22528	1.27391	1.34868	1.23074	1.21652	1.12911
			1563565	309.465	373.625	394.779	380.254	333.302	349.563	390.009	357.709	301.584	328.039		26	0.886253	1.03764	0.884732	0.893365	0.824212	0.831645	1.17254	0.881683	0.862103	0.893388	0.857005		26	1.26096	1.27321	1.58044	1.2635	1.36703	1.32083	1.30952	1.34429	1.30711	1.32823	1.25919	1.32885	1.28945	1.20573	1.27611	1.38093	1.31709	1.28056	1.20986	1.15238
			1573565	320.498	385.813	406.225	390.407	341.259	358.379	400.677	368.228	310.134	337.378		26.1667	0.87526	1.02714	0.897447	0.893051	0.817755	0.828299	1.17167	0.899643	0.858601	0.887492	0.847707		26.1667	1.291	1.31802	1.65658	1.27104	1.4358	1.34797	1.33451	1.42439	1.34796	1.43856	1.34502	1.36803	1.34452	1.2672	1.26293	1.35502	1.35554	1.26738	1.26636	1.25045
			1583567	329.169	394.996	414.503	397.041	346.405	364.186	407.841	375.999	316.592	344.052		26.3333	0.867863	1.03203	0.91159	0.893037	0.81987	0.869818	1.20103	0.97704	0.866484	0.889986	0.848036		26.3333	1.31033	1.35468	1.64819	1.34121	1.45792	1.39048	1.3227	1.45198	1.37623	1.38976	1.39337	1.38608	1.36273	1.35674	1.28452	1.41406	1.362	1.28967	1.27143	1.31922
			1593566	334.819	401.28	420.66	402.605	351.277	369.425	413.725	381.63	321.036	349.147		26.5	0.862799	1.04582	1.02783	0.973953	0.8867	0.912348	1.23505	0.984754	0.897114	0.921903	0.977905		26.5	1.35587	1.38036	1.73936	1.41069	1.56753	1.39008	1.35615	1.52595	1.45424	1.49686	1.42325	1.40071	1.47289	1.3372	1.31861	1.51505	1.39308	1.32066	1.28394	1.39465
			1603565	338.002	404.038	422.832	404.466	352.968	370.742	415.521	383.994	323.321	351.297		26.6667	0.851717	1.11697	1.03243	1.06586	0.880017	0.996564	1.30517	1.13089	1.00496	1.09414	1.18949		26.6667	1.3987	1.45171	1.71055	1.56682	1.67621	1.45705	1.38748	1.55021	1.46707	1.54723	1.5036	1.43725	1.55477	1.43555	1.36131	1.53395	1.46984	1.3679	1.32831	1.59374
			1613566	342.503	408.788	427.157	408.182	356.116	374.204	419.534	388	326.708	354.938		26.8333	0.855759	1.22186	1.23887	1.11547	1.00866	1.06883	1.33602	1.30205	1.02313	1.05979	1.26476		26.8333	1.38321	1.48002	1.76632	1.61949	1.73958	1.42758	1.42696	1.5577	1.48456	1.63336	1.52155	1.47331	1.62093	1.4464	1.45346	1.68478	1.47639	1.46113	1.38755	1.52839
			1623566	345.611	411.722	429.86	410.303	357.78	376.317	421.821	390.546	328.87	357.234		27	0.859391	1.18085	1.25874	1.21678	1.11205	1.2086	1.45993	1.34066	1.20721	1.26416	1.433		27	1.43424	1.55767	1.84066	1.78089	1.8089	1.48132	1.44234	1.6146	1.5748	1.56362	1.54836	1.51417	1.57707	1.54601	1.51298	1.69444	1.55401	1.51985	1.43725	1.56326
			1633566	347.033	412.895	431.027	411.602	358.757	377.599	423.214	391.562	329.73	358.345		27.1667	0.911056	1.43202	1.44317	1.42399	1.17638	1.26591	1.5507	1.62376	1.4043	1.68283	1.80153		27.1667	1.47365	1.62473	1.9295	1.80947	1.81386	1.50259	1.53973	1.65567	1.57496	1.74005	1.56604	1.51098	1.72128	1.52231	1.543	1.83165	1.67088	1.54717	1.53241	1.71092
			1643567	348.062	413.883	431.706	412.07	359.178	378.081	423.925	392.426	330.531	359.094		27.3333	1.06225	1.54306	1.48742	1.54677	1.32633	1.39316	1.62702	1.5817	1.39268	1.72064	1.85179		27.3333	1.60073	1.61838	1.94093	1.80827	1.73763	1.52958	1.51781	1.61588	1.54279	1.64433	1.57764	1.52578	1.67287	1.56083	1.74039	1.86292	1.65486	1.73663	1.51109	1.69991
			1653566	350.076	416.157	433.761	413.752	360.505	379.5	425.828	394.284	332.221	360.77		27.5	1.36303	1.44286	1.59121	1.5481	1.3231	1.38857	1.61244	1.67845	1.53422	1.74263	1.78093		27.5	1.49134	1.63819	1.99529	1.77037	1.69862	1.53703	1.49707	1.67541	1.63371	1.75582	1.60054	1.52827	1.7639	1.56236	1.71643	1.83052	1.59054	1.71054	1.56094	1.8386
			1663568	350.968	416.825	434.287	413.869	360.644	380.412	426.422	394.655	332.416	361.229		27.6667	1.45851	1.6658	1.49739	1.63612	1.44584	1.46047	1.63767	1.71471	1.55675	1.87668	1.99665		27.6667	1.61474	1.70365	2.02016	1.88988	1.88053	1.56739	1.5394	1.69621	1.61182	1.65678	1.59451	1.56182	1.69642	1.57805	1.79334	1.82764	1.69991	1.78297	1.54707	1.72478
			1673568	351.179	416.485	433.932	413.862	360.645	380.476	426.354	394.306	332.454	361.242		27.8333	1.56456	1.62588	1.60436	1.70904	1.40828	1.40842	1.64485	1.71611	1.58457	1.81273	1.8536		27.8333	1.55877	1.76381	2.0119	1.9502	1.84055	1.55287	1.54517	1.71384	1.62404	1.76523	1.62519	1.61149	1.72435	1.59666	1.78868	1.92446	1.72744	1.77518	1.63948	1.78872
			1683566	334.625	387.542	401.493	387.42	345.091	344.65	389.157	372.385	319.526	340.249		28	1.59432	1.61878	1.46264	1.62643	1.4036	1.45328	1.59592	1.64691	1.58693	1.75059	1.914		28	1.5988	1.65167	2.02506	2.02725	1.77088	1.5518	1.55047	1.64757	1.58629	1.78505	1.63332	1.53989	1.71232	1.59562	1.78982	1.88454	1.75097	1.78065	1.62638	1.95757
			1693568	287.299	339.852	360.497	355.196	323.044	310.008	349.449	334.581	288.406	305.96		28.1667	1.56664	1.63244	1.51819	1.58229	1.43055	1.341	1.63446	1.66763	1.52163	1.73705	1.76616		28.1667	1.61995	1.71092	1.98591	1.80757	1.66232	1.5108	1.51402	1.63195	1.62455	1.76078	1.59147	1.5731	1.66963	1.61888	1.80729	1.86312	1.68755	1.79589	1.62986	1.89236
			1703568	248.205	286.193	300.891	297.916	276.516	258.536	290.441	283.141	248.504	260.694		28.3333	1.46863	1.5567	1.50086	1.62927	1.31998	1.38871	1.5547	1.54415	1.51123	1.75573	1.82538		28.3333	1.53795	1.71487	1.9844	1.96347	1.74923	1.53057	1.48943	1.62952	1.60652	1.67233	1.5747	1.52517	1.71815	1.53328	1.81794	1.81334	1.63264	1.81042	1.64784	1.70704
			1713569	210.506	235.707	243.432	240.351	225.037	213.555	235.929	231.203	206.675	216.051		28.5	1.62665	1.59714	1.42378	1.50932	1.37621	1.26344	1.591	1.58045	1.5337	1.71646	1.76697		28.5	1.51093	1.61138	1.93115	1.7236	1.58083	1.464	1.47366	1.58862	1.52113	1.64014	1.50428	1.51565	1.71532	1.53128	1.74418	1.70594	1.53751	1.72914	1.57185	1.6952
			1723569	186.891	206.195	212.535	210.676	198.189	190.14	206.972	203.505	184.857	191.518		28.6667	1.57625	1.56717	1.43925	1.49971	1.302	1.32377	1.55953	1.48502	1.41644	1.57655	1.57817		28.6667	1.45692	1.58397	2.05657	1.76689	1.57843	1.4618	1.44627	1.50288	1.50281	1.50222	1.49386	1.43747	1.5455	1.4863	1.68317	1.68733	1.52406	1.67272	1.59308	1.55838
			1733568	170.137	183.48	186.391	184.568	174.558	170.096	182.232	180.681	166.997	171.514		28.8333	1.47845	1.59546	1.39703	1.45529	1.2258	1.25932	1.50677	1.51033	1.38101	1.53365	1.63562		28.8333	1.4315	1.48102	1.87396	1.63763	1.46525	1.4254	1.42854	1.49931	1.4814	1.44922	1.42626	1.41751	1.58695	1.42735	1.73379	1.55166	1.49753	1.71763	1.49387	1.47873
			1743570	157.74	166.224	166.698	165.003	156.788	154.598	163.546	163.177	152.975	156.327		29	1.38554	1.56456	1.4285	1.42895	1.28948	1.23999	1.55551	1.45408	1.40188	1.5379	1.68512		29	1.37438	1.44045	1.86048	1.60673	1.42806	1.39542	1.3993	1.42262	1.40902	1.38157	1.36757	1.37641	1.50483	1.36973	1.65213	1.51673	1.4762	1.63918	1.49794	1.4404
			1753569	148.666	154.761	153.978	152.653	146.09	145.68	152.09	151.498	143.442	146.547		29.1667	1.45484	1.47316	1.34589	1.39534	1.22124	1.28267	1.51385	1.44852	1.31911	1.49423	1.59381		29.1667	1.32366	1.39133	1.73846	1.50759	1.36844	1.36542	1.36997	1.38571	1.35749	1.34274	1.34867	1.34907	1.44477	1.33791	1.56084	1.42968	1.39018	1.55028	1.47219	1.32067
			1763569	146.336	151.149	149.949	148.557	142.569	144.437	149.486	146.749	139.017	143.553		29.3333	1.3051	1.40682	1.27921	1.30501	1.15976	1.21722	1.48711	1.35094	1.24669	1.40109	1.40178		29.3333	1.32841	1.3481	1.76291	1.47092	1.33983	1.36779	1.36467	1.38057	1.36132	1.31524	1.3264	1.3504	1.38686	1.29968	1.50218	1.39812	1.37262	1.49374	1.40175	1.27287
			1773570	142.81	147.054	145.901	145.323	140.059	141.525	145.933	143.086	136.056	140.514		29.5	1.21937	1.35009	1.20908	1.28321	1.13694	1.20449	1.46436	1.30463	1.2166	1.32065	1.33267		29.5	1.27567	1.30222	1.68637	1.41214	1.29801	1.33038	1.33981	1.32896	1.29839	1.26552	1.28019	1.31165	1.34993	1.25699	1.4558	1.33233	1.3405	1.44979	1.41119	1.21956
			1783571.0000000002	139.521	144.292	144.193	144.475	139.749	140.709	144.764	141.162	134.282	138.901		29.6667	1.19039	1.30289	1.15422	1.1925	1.07057	1.11221	1.40531	1.23061	1.15224	1.24436	1.22273		29.6667	1.25428	1.26293	1.7001	1.36585	1.26372	1.31497	1.30534	1.30543	1.27139	1.23297	1.25221	1.29427	1.30839	1.22682	1.42149	1.30902	1.31445	1.41285	1.32596	1.18198
			1793570	136.299	142.298	143.586	145.017	140.862	139.405	143.873	140.792	134.045	137.985		29.8333	1.13648	1.25459	1.10508	1.13904	1.03781	1.07488	1.36764	1.17738	1.10957	1.19288	1.15063		29.8333	1.21509	1.22967	1.60217	1.31482	1.24044	1.29702	1.3101	1.29248	1.23581	1.20833	1.22122	1.27054	1.27068	1.19208	1.34158	1.25808	1.2803	1.33987	1.31303	1.13993
															30	1.09764	1.23242	1.07679	1.10618	1.00555	1.03532	1.33755	1.13212	1.0847	1.15518	1.10892		30	1.2097	1.22338	1.56994	1.30366	1.30323	1.32718	1.28512	1.3075	1.25211	1.19885	1.23886	1.26351	1.25705	1.17703	1.31314	1.24102	1.25936	1.30969	1.27806	1.10673

## Sheet: endogenous Ca oscillations
	POSITION		Range			WIDTH	LARGEST	LARGEST%	MEAN%	AREA	L INCREASE	(period)	peak width	Plateau Fraction		N=75									period histogram		3 examples from one mouse:										1.28.20	2.8.20	10.16.19			10.25.19
Ad0 1.28.20	Blob 19	83.3333	359.8		*	165	1.55667	250.067	153.667	68.221	0.932333	360	165	69.7917		periods (low to high)								1	0											Time (sec)	ROI24	ROI24	ROI25	ROI27	ROI28	ROI20
	Blob 20	68.6667				193.333	1.44567	248.4	168.3	84.354	0.861667	331.667	193.333	87.2913		Adult								2	0											0	1.18751	1.12696	0.529494	1.0198	0.964922	0.569569
	Blob 21	96.3333				216.667	1.29567	223.333	154.167	97.995	0.714	463.333	216.667	83.0087		125								3	2											0.0833333	1.1631	1.06246	0.528554	1.08527	1.05228	0.568556
	Blob 22	86.25				158.75	1.2255	193.375	142.125	48.2485	0.5895	320	158.75	79.4613		160.556								4	12											0.166667	1.10866	0.961796	0.525326	1.21385	1.18081	0.570359
	Blob 23	80				230	1.4435	255.25	176.5	112.09	0.878	395	230	74.5763		181.429								5	12											0.25	1.03149	0.874129	0.522085	1.29824	1.30238	0.566499
	Blob 24	79.5				207.5	1.4725	232.6	160.4	91.515	0.8395	387.5	207.5	72.4138		189.167								6	21											0.333333	0.969311	0.824709	0.518443	1.34335	1.36033	0.565466
	Blob 25	86.5				242.5	1.5555	210.05	153.65	107.817	0.8145	400	242.5	81.3559		198.125								7	18											0.416667	0.926937	0.791649	0.514785	1.35987	1.42122	0.563517
	Blob 26	84.3333			*	191.667	1.417	197.467	142.967	67.6127	0.698333	375	191.667	80.9124		203.333								8	6											0.5	0.896656	0.755678	0.514102	1.38693	1.43634	0.563957
	Blob 27	69.2				109	1.1864	143.74	117.18	27.7422	0.3388	233	109	83.972		214.167								9	4											0.583333	0.86622	0.728488	0.514892	1.41854	1.47661	0.633193
	Blob 28	64.5				220	1.368	200.25	154.45	89.917	0.6845	332.5	220	92.3077		217.5								10	0											0.666667	0.843099	0.702826	0.516718	1.42161	1.46393	0.811222
Ad0 2.8.20	Blob 19	88.3333	369.115			146.667	1.11033	171.833	130.4	51.5907	0.414	353.333	146.667	77.598		218																				0.75	0.819387	0.682722	0.537407	1.40762	1.45416	1.07012
	Blob 20	93				168.333	1.17333	192.8	141.7	57.9107	0.563333	365	168.333	83.7524		230																				0.833333	0.801232	0.664521	0.638819	1.39178	1.42912	1.3031
	Blob 21	75				130	1.35825	172.225	126.325	48.3192	0.52875	251.25	130	79.7941		233																				0.916667	0.7851	0.647365	0.815628	1.40642	1.45278	1.45191
	Blob 22	86.3333			*	171.667	1.26933	225.067	160.133	72.732	0.700667	358.333	171.667	78.3182		233										Examples of islet oscillations from three different mice:										1	0.767509	0.63153	1.03364	1.40687	1.44532	1.54414
	Blob 23	52				335	1.02	192.4	154.9	124.673	0.49		335			233.333																				1.08333	0.754596	0.617028	1.19901	1.37364	1.42355	1.59696
	Blob 24	102				235	1.54	279.65	189.55	128.488	0.9895	495	235	72.6027		239.167																				1.16667	0.738353	0.605561	1.31809	1.27297	1.3836	1.63425
	Blob 25	91.5				220	1.2885	222.05	164.9	101.843	0.7075	420	220	84.375		240																				1.25	0.728198	0.596671	1.41374	1.15648	1.39683	1.63863
	Blob 26	92.3333				188.333	1.21467	188.533	136.033	84.451	0.493	338.333	188.333	73.7607		251																				1.33333	0.713787	0.58968	1.49405	1.05317	1.391	1.65066
	Blob 27	52				340	1.02	194.5	158.3	128.377	0.496		340			251.25																				1.41667	0.703615	0.5812	1.5485	0.989328	1.4015	1.65606
	Blob 28	91.3333			*	196.667	1.28667	198.367	146.267	70.497	0.633333	371.667	196.667	83.4073		265																				1.5	0.692263	0.578067	1.59119	0.945431	1.35712	1.65258
Ad0 11.7.19	Blob 19	73.4	292.36			107	1.326	130.9	110.14	36.33	0.2236	218	107	64.5308		267.5																				1.58333	0.685309	0.570352	1.58494	0.906795	1.3479	1.63991
	Blob 20	101				178.333	1.41667	110.067	103.6	10.675	0.13	383.333	178.333	70.8156		270																				1.66667	0.682122	0.564865	1.57945	0.871519	1.30083	1.62387
	Blob 21	105				173.333	1.29733	111.233	108.6	32.2927	0.130667	325	173.333	73.5332		278																				1.75	0.678177	0.557822	1.52379	0.837549	1.28731	1.64405
	Blob 22	78.4				108	1.4104	135.2	111.2	38.7914	0.2692	233	108	67.8778		287																				1.83333	0.6723	0.554035	1.53542	0.806604	1.21362	1.63036
	Blob 23	81.4286				86.4286	1.45686	164.486	121.814	40.6079	0.484	181.429	86.4286	77.5565		287.5																				1.91667	0.664498	0.551828	1.5149	0.784178	1.12646	1.62909
	Blob 24	109				197.5	1.2755	150.75	119.9	79.3985	0.3725	467.5	197.5	77.5862		288.75																				2	0.65543	0.546967	1.49969	0.759985	1.01595	1.58873
	Blob 25	73.6667				102.5	1.383	158.517	122.583	37.9725	0.455333	214.167	102.5	83.5082		291.667																				2.08333	0.649855	0.542367	1.4596	0.740883	0.943523	1.57056
	Blob 26	58.25				127.5	1.37125	136.525	110.2	47.7625	0.2675	217.5	127.5	75.2354		293.75																				2.16667	0.640927	0.538097	1.47144	0.721204	0.896617	1.5433
	Blob 27	115.8				106	1.1984	131.9	109.4	21.9486	0.242	302	106	63.2536		300																				2.25	0.635089	0.535963	1.47134	0.706214	0.862257	1.54297
	Blob 28	76.6667				221.667	1.551	226.867	150.7	140.906	0.748	381.667	221.667	85.1686		302																				2.33333	0.628001	0.535441	1.45572	0.691802	0.830275	1.51164
																303.333																				2.41667	0.625812	0.535135	1.4281	0.677462	0.801136	1.48655
Ad4 8.6.19	Blob 19	100.333	245.321			71.6667	1.263	157.383	118.217	26.2362	0.400667	203.333	71.6667	71.3306		308.333																				2.5	0.623342	0.533789	1.40273	0.66768	0.773277	1.44066
	Blob 20	73.6667				46.6667	1.12	128.1	109.233	8.637	0.204333	125	46.6667	67.7399		312.5																				2.58333	0.624444	0.533032	1.35825	0.653443	0.745889	1.32179
	Blob 21	89				83.3333	0.984	139.733	114.15	22.7748	0.2445	267.5	83.3333	65.0053		313.75																				2.66667	0.622031	0.533638	1.31809	0.644654	0.724711	1.16613
	Blob 22	106.333				156.667	0.869333	129.8	112.8	31.292	0.169667	341.667	156.667	82.694		320																				2.75	0.62301	0.532713	1.3328	0.636067	0.708302	1.00593
	Blob 23	78				52.5	0.966333	151.15	112.25	10.243	0.282	189.167	52.5	59.8187		321.25																				2.83333	0.622691	0.531546	1.31872	0.628773	0.689509	0.942622
	Blob 24	85.7778				47.7778	0.728556	127.944	110.167	4.58833	0.147111	160.556	47.7778	64.6314		325																				2.91667	0.621412	0.53054	1.2793	0.640398	0.671166	0.89674
	Blob 25	113				72	0.6666	133.1	111.44	8.9826	0.149	278	72	64.7827		326.25																				3	0.619974	0.532313	1.25396	0.707451	0.65369	0.853656
	Blob 26	103.667				126.667	0.8	133.5	111.7	29.1637	0.168	391.667	126.667	55.3943		331.667																				3.08333	0.618008	0.533511	1.2528	0.829342	0.645377	0.818113
	Blob 27	91.2				71	0.6662	150.26	116.02	10.1582	0.2088	251	71	57.3689		331.667																				3.16667	0.620341	0.535027	1.18181	0.973559	0.634948	0.78263
Ad4 8.27.19	Blob 19	115.25	361.101			155	1.38475	176.6	133.675	62.322	0.541	360	155	89.8459	Adult day 0	332.5																				3.25	0.620325	0.538657	1.04336	1.12375	0.62528	0.753882
	Blob 20	92.5				165	1.27675	202.5	148.7	62.6193	0.64575	313.75	165	89.3594	2.8.20	332.5																				3.33333	0.648481	0.542459	0.920927	1.24651	0.616671	0.72583
	Blob 21	88.6667			*	206.667	1.124	182.533	147	67.591	0.507333	358.333	206.667	83.2447		332.5																				3.41667	0.731501	0.545607	0.86487	1.32898	0.608989	0.703162
	Blob 22	87.5				267.5	1.2985	210.7	161.75	111.359	0.6825	432.5	267.5	83.5821		335																				3.5	0.868367	0.545092	0.828832	1.36806	0.602417	0.685493
	Blob 23	106.333				183.333	1.27833	198.033	146.533	77.3583	0.631667	380	183.333	91.2264		338.333																				3.58333	1.03952	0.545163	0.791353	1.37729	0.590145	0.672571
	Blob 24	92.625				78.75	1.31862	127.175	111.163	27.3434	0.219875	198.125	78.75	71.3213		341.667																				3.66667	1.17933	0.547639	0.761051	1.40487	0.581967	0.66063
	Blob 25	101				262.5	1.27	212.55	152.7	129.096	0.6725	485	262.5	80.8219		353.333																				3.75	1.28919	0.550793	0.731888	1.41743	0.578928	0.647211
Ad4 10.8.19	Blob 19	85	423			275	1.313	248.3	178.7	132.385	0.784		275			358.333																				3.83333	1.35665	0.552632	0.710851	1.42255	0.575473	0.636724
	Blob 20	73				300	1.198	203.65	163.2	127.883	0.6085	422.5	300	69.5122		358.333																				3.91667	1.40059	0.549988	0.692317	1.40168	0.57166	0.629835
	Blob 21	74				310	1.319	237.9	169	155.166	0.764		310			360																				4	1.42869	0.548665	0.672037	1.40485	0.617176	0.708727
	Blob 22	117				165	1.064	169.3	133	47.326	0.435		165			360																				4.08333	1.43594	0.547962	0.660354	1.41859	0.752873	0.898052
	Blob 23	73.3333			*	185	1.25533	185.933	139	65.4397	0.518	335	185	70		361.667																				4.16667	1.4518	0.546208	0.642721	1.40902	0.978462	1.16482
	Blob 24	99				245	0.9205	197.7	152.8	72.054	0.4545	487.5	245	66.6667		365																				4.25	1.4354	0.546237	0.630191	1.38072	1.17053	1.37713
	Blob 25	107.5				267.5	1.132	190.05	150.1	91.7735	0.5345	480	267.5	88.2353		371.25																				4.33333	1.42101	0.547578	0.614879	1.331	1.33348	1.50015
	Blob 26	66				215	1.17	230.2	162.9	81.561	0.662		215			371.667																				4.41667	1.39108	0.548325	0.607685	1.30278	1.43365	1.5798
	Blob 27	80.5				242.5	1.299	205.75	156.1	89.142	0.668	390	242.5	86.6667		375																				4.5	1.37825	0.596414	0.599054	1.21169	1.49967	1.63583
	Blob 28	95				300	1.405	257.2	187.7	171.472	0.859		300			378.333																				4.58333	1.36721	0.731591	0.597098	1.13039	1.54803	1.67451
																380																				4.66667	1.35799	0.943646	0.595752	1.04515	1.56966	1.66293
Ad12 10.16.19	Blob 19	70	328.977			233.333	1.59433	202.967	156.4	110.773	0.800333	361.667	233.333	74.2317		381.667																				4.75	1.34101	1.15029	0.594742	0.998729	1.58942	1.65823
	Blob 20	93.6667			*	158.333	1.38733	186.833	136.667	68.1603	0.580667	331.667	158.333	87.1212		381.667																				4.83333	1.31474	1.29402	0.591486	0.957792	1.56456	1.65472
	Blob 21	59				133.75	1.45075	141.725	114	62.05	0.31675	240	133.75	84.1238		383.333																				4.91667	1.27651	1.37238	0.588386	0.921973	1.54704	1.64758
	Blob 22	75.75				161.25	1.60425	230.725	163.4	78.5155	0.894	293.75	161.25	89.2602		387.5																				5	1.25053	1.42085	0.586396	0.896605	1.54043	1.64027
	Blob 23	79.25				165	1.40475	229.1	153.375	58.364	0.78825	321.25	165	77.731		390																				5.08333	1.21891	1.45488	0.581202	0.872923	1.50492	1.60435
	Blob 24	81.25				186.25	1.40475	186.225	133.95	82.2855	0.615	371.25	186.25	87.1605		390																				5.16667	1.19246	1.48652	0.573906	0.846148	1.4592	1.58805
	Blob 25	76				220	1.53567	281.833	188.8	117.125	0.989333	390	220	82.4295		391.667																				5.25	1.18132	1.49511	0.56767	0.820979	1.40489	1.54803
	Blob 26	81			*	165	1.504	230.825	157.725	66.0288	0.8515	312.5	165	83.236		395																				5.33333	1.13543	1.51248	0.56193	0.795536	1.39248	1.55544
	Blob 27	67.25				168.75	1.46475	197.675	145.9	65.865	0.663	288.75	168.75	89.0387		400																				5.41667	1.08314	1.53273	0.559751	0.777369	1.38176	1.5514
	Blob 28	78				180	1.52125	217.125	156.5	83.8298	0.75225	326.25	180	86.4517		420																				5.5	1.01203	1.55221	0.557915	0.760128	1.38455	1.53753
	Blob 29	81.3333				213.333	2.13567	323.633	182.333	127.88	1.474	381.667	213.333	81.8402		422.5																				5.58333	0.975522	1.54247	0.5815	0.746053	1.35333	1.50486
Ad12 10.25.19	Blob 19	90.1667	280.778			111.667	1.45217	174.483	132.9	53.6718	0.5355	239.167	111.667	83.3438		425																				5.66667	0.944164	1.52592	0.716135	0.734137	1.34002	1.46855
	Blob 20	58.6667				205	1.664	265.167	193	128.491	1.03333	308.333	205	91.0403		432.5																				5.75	0.913563	1.51052	0.912626	0.721495	1.321	1.44967
	Blob 21	87.6				116	1.3548	133.78	111.4	37.525	0.2698	270	116	81.4571		463.333																				5.83333	0.887006	1.51715	1.14337	0.71094	1.334	1.44466
	Blob 22	97.8				135	1.3826	169.34	125.24	62.317	0.4802	287	135	86.6898		467.5																				5.91667	0.864416	1.51628	1.28725	0.696415	1.31172	1.43902
	Blob 23	62.3333				195	1.52533	227.2	162.033	86.9567	0.852667	303.333	195	87.29		480																				6	0.841361	1.53398	1.38025	0.686637	1.25601	1.45172
	Blob 24	56.5				247.5	1.464	239.95	177.6	124.448	0.853	332.5	247.5	89.6552		485																				6.08333	0.821532	1.53645	1.43566	0.676305	1.14148	1.43973
	Blob 25	59.3333				186.667	1.462	220.533	164.267	84.717	0.796	291.667	186.667	90.2924		487.5																				6.16667	0.802361	1.52289	1.46097	0.666747	1.02768	1.4364
	Blob 26	71.5				95	1.067	109.15	109.25	18.478	0.089	230	95	54.6053		495																				6.25	0.784938	1.48466	1.47933	0.654123	0.938106	1.46206
	Blob 27	74				128.333	1.34833	160.467	120	60.372	0.382667	265	128.333	85.7143																						6.33333	0.765453	1.43007	1.47195	0.643475	0.893621	1.50031
Ad12 10.20.19	Blob 19	103.333	326.111			108.333	1.44233	129.517	114.033	44.0493	0.2465	233.333	108.333	81.535																						6.41667	0.752204	1.39365	1.495	0.636083	0.857874	1.40586
	Blob 20	105				455	1.316	107.6	101.7	13.08	0.093		455																							6.5	0.736729	1.36968	1.48271	0.631899	0.830377	1.2332
	Blob 21	96				95	1.3246	108.9	103.84	6.003	0.1082	300	95	52.5043																						6.58333	0.726276	1.36773	1.47712	0.682469	0.806696	1.03192
	Blob 22	79				163.75	1.73475	235.9	168.2	93.7805	0.99425	287.5	163.75	88.9833																						6.66667	0.714259	1.34965	1.43999	0.795471	0.788724	0.949444
	Blob 23	91				350	1.401	113.1	105.8	25.931	0.163		350																							6.75	0.707607	1.33421	1.43889	0.974299	0.766209	0.89344
	Blob 25	95				120	1.1765	129.4	111.65	38.6878	0.2065	332.5	120	80.9764																						6.83333	0.700035	1.32701	1.41618	1.16106	0.74579	0.853717
	Blob 26	105				485	1.29	109.3	103.3	24.074	0.11		485																							6.91667	0.6964	1.33278	1.39548	1.31203	0.724174	0.82179
	Blob 27	88.3333				161.667	1.23667	198.6	124.1	83.5167	0.520333	378.333	161.667	54.288																						7	0.69077	1.33003	1.3706	1.41859	0.710304	0.790587
	Blob 28	85				228.333	1.28767	175.4	136.667	106.378	0.500667	425	228.333	85.7191																						7.08333	0.684694	1.32659	1.37316	1.47074	0.695614	0.76078
																																				7.16667	0.676443	1.32619	1.3908	1.49142	0.684725	0.733672
																																				7.25	0.670509	1.28149	1.38565	1.49725	0.672278	0.711332
																																				7.33333	0.666192	1.189	1.37759	1.49435	0.659232	0.693441
						WIDTH	LARGEST	LARGEST%	MEAN%	AREA	L INCREASE	(period)	peak width	Plateau Fraction																						7.41667	0.66268	1.06995	1.36932	1.49132	0.650155	0.679431
					Adult Avg	183.513	1.30543	185.552	139.577	69.2753	0.538964	325.7	183.513	78.0498																						7.5	0.657578	0.979158	1.34014	1.48977	0.642476	0.674027
	islet count:	85			SEM	8.89772	0.0250859	5.19388	2.71238	4.29034	0.0305252	8.93517	8.89772	1.1015																						7.58333	0.656013	0.909777	1.30095	1.46438	0.638083	0.662587
																																				7.66667	0.652468	0.853702	1.24558	1.45366	0.628965	0.66076
																																				7.75	0.64962	0.811233	1.21787	1.432	0.623907	0.655447
																																				7.83333	0.646213	0.776198	1.15309	1.42	0.657579	0.652261
																																				7.91667	0.644501	0.749469	1.07336	1.37733	0.757951	0.650241
																																				8	0.644726	0.727214	0.991894	1.27563	0.936907	0.645437
																																				8.08333	0.645228	0.707087	0.942742	1.1687	1.1177	0.747185
																																				8.16667	0.64377	0.686858	0.902866	1.06904	1.27882	0.944516
																																				8.25	0.702609	0.669097	0.868741	1.01871	1.3641	1.21744
																																				8.33333	0.808425	0.650446	0.836529	0.981733	1.41181	1.42203
																																				8.41667	1.00208	0.639998	0.80784	0.948269	1.44708	1.55561
																																				8.5	1.14257	0.628768	0.781004	0.919356	1.48876	1.62258
																																				8.58333	1.29775	0.620881	0.757529	0.890743	1.51422	1.65935
																																				8.66667	1.36531	0.608097	0.732428	0.861079	1.51422	1.66171
																																				8.75	1.42834	0.598549	0.713496	0.838957	1.46659	1.65007
																																				8.83333	1.44124	0.592207	0.691974	0.816463	1.42706	1.63004
																																				8.91667	1.46446	0.588813	0.67534	0.80019	1.37692	1.61822
																																				9	1.48403	0.586559	0.65861	0.779971	1.35357	1.61269
																																				9.08333	1.49285	0.580285	0.643904	0.761756	1.34656	1.61252
																																				9.16667	1.48517	0.576843	0.629407	0.743514	1.31642	1.61056
																																				9.25	1.47368	0.570726	0.612835	0.722409	1.22618	1.61917
																																				9.33333	1.4463	0.568042	0.604071	0.708796	1.09885	1.62736
																																				9.41667	1.41818	0.56584	0.592521	0.693221	0.978613	1.62345
																																				9.5	1.38976	0.561664	0.584933	0.68357	0.918292	1.6073
																																				9.58333	1.34955	0.560289	0.57344	0.67079	0.875811	1.59565
																																				9.66667	1.31736	0.555286	0.568888	0.664914	0.841315	1.5775
																																				9.75	1.28345	0.555173	0.564362	0.658041	0.808804	1.56238
																																				9.83333	1.25643	0.553998	0.560486	0.653883	0.779374	1.52549
																																				9.91667	1.21094	0.553503	0.555343	0.648702	0.752429	1.52173
																																				10	1.1625	0.552191	0.550672	0.711495	0.731586	1.4673
																																				10.0833	1.10814	0.553179	0.548952	0.828429	0.715175	1.44944
																																				10.1667	1.05772	0.553975	0.552057	1.00071	0.702902	1.38739
																																				10.25	1.00227	0.55462	0.635712	1.15614	0.688035	1.3809
																																				10.3333	0.963801	0.554592	0.817881	1.2911	0.674162	1.35293
																																				10.4167	0.933534	0.551418	1.05011	1.38436	0.662474	1.35797
																																				10.5	0.911245	0.553771	1.24145	1.45238	0.658663	1.25479
																																				10.5833	0.885956	0.591079	1.36657	1.48805	0.653879	1.12404
																																				10.6667	0.861855	0.685935	1.44551	1.5168	0.648779	0.973384
																																				10.75	0.844315	0.850464	1.46657	1.50167	0.638501	0.907694
																																				10.8333	0.830614	1.03185	1.47753	1.4816	0.627835	0.859509
																																				10.9167	0.819678	1.21049	1.49729	1.42694	0.618672	0.818963
																																				11	0.799483	1.33222	1.51561	1.40267	0.610506	0.791355
																																				11.0833	0.786396	1.41623	1.52069	1.36734	0.600893	0.768883
																																				11.1667	0.76811	1.46464	1.49962	1.34424	0.594623	0.751955
																																				11.25	0.757319	1.49186	1.49568	1.27106	0.688842	0.732358
																																				11.3333	0.742082	1.51046	1.49188	1.1813	0.883065	0.717617
																																				11.4167	0.734027	1.52638	1.45953	1.09196	1.11809	0.702231
																																				11.5	0.725009	1.52756	1.45901	1.02535	1.26749	0.691101
																																				11.5833	0.71715	1.51602	1.39866	0.98025	1.36285	0.680538
																																				11.6667	0.709451	1.48025	1.40698	0.943015	1.42111	0.677092
																																				11.75	0.703812	1.44521	1.3048	0.915118	1.4636	0.677444
																																				11.8333	0.697622	1.42683	1.22555	0.88589	1.48669	0.789138
																																				11.9167	0.696859	1.39793	1.08831	0.857108	1.49888	0.992664
																																				12	0.691982	1.39904	1.01404	0.827513	1.50238	1.25918
																																				12.0833	0.687566	1.3679	0.953111	0.806205	1.5047	1.44767
																																				12.1667	0.68153	1.36145	0.906737	0.783303	1.46873	1.5791
																																				12.25	0.674639	1.33895	0.871166	0.767036	1.4501	1.63614
																																				12.3333	0.67257	1.28354	0.836621	0.749447	1.43238	1.67319
																																				12.4167	0.668339	1.18477	0.807102	0.736785	1.44171	1.67288
																																				12.5	0.667578	1.06222	0.774731	0.721672	1.42611	1.67217
																																				12.5833	0.664653	0.974633	0.748959	0.70906	1.32843	1.66851
																																				12.6667	0.659609	0.912721	0.722889	0.699462	1.19491	1.66399
																																				12.75	0.656738	0.871284	0.708368	0.696448	1.06686	1.65484
																																				12.8333	0.654747	0.83439	0.693047	0.69416	0.984438	1.63912
																																				12.9167	0.653983	0.797727	0.684114	0.692184	0.942334	1.61854
																																				13	0.654852	0.767842	0.66825	0.685274	0.899912	1.59724
																																				13.0833	0.698845	0.744521	0.65781	0.680219	0.865386	1.5728
																																				13.1667	0.810708	0.729974	0.644018	0.713692	0.831469	1.56311
																																				13.25	0.966968	0.709792	0.632819	0.807015	0.803093	1.53094
																																				13.3333	1.13779	0.692832	0.625638	0.96878	0.780967	1.5146
																																				13.4167	1.2649	0.675686	0.618358	1.1465	0.762833	1.49758
																																				13.5	1.36347	0.663068	0.613705	1.3023	0.74574	1.47416
																																				13.5833	1.40924	0.649259	0.605859	1.41707	0.725148	1.45822
																																				13.6667	1.4356	0.641235	0.598099	1.45482	0.708406	1.43832
																																				13.75	1.4352	0.630179	0.643627	1.4746	0.699229	1.46033
																																				13.8333	1.43425	0.622919	0.792702	1.47437	0.692519	1.48416
																																				13.9167	1.42082	0.614329	1.00113	1.48031	0.677755	1.47897
																																				14	1.42934	0.608129	1.20261	1.46792	0.663105	1.4164
																																				14.0833	1.42983	0.599751	1.32428	1.44003	0.647722	1.25801
																																				14.1667	1.42458	0.595385	1.41244	1.45504	0.644532	1.10043
																																				14.25	1.41386	0.58772	1.4908	1.4522	0.658197	0.988066
																																				14.3333	1.40308	0.5878	1.53686	1.42053	0.776275	0.93281
																																				14.4167	1.3888	0.580898	1.56015	1.33387	0.968183	0.889726
																																				14.5	1.35689	0.576022	1.55783	1.22639	1.1752	0.852574
																																				14.5833	1.31657	0.568976	1.56557	1.13329	1.25482	0.819534
																																				14.6667	1.30049	0.567136	1.57503	1.08136	1.27358	0.803188
																																				14.75
																																				14.8333
																																				14.9167
																																				15

## Sheet: GSCa Data 12.3.23, 3.11.25, 5.3
11G (Platform)	12.23.24	Notes:	*48Hr Pretreatment																	3.11.25	Notes:	*48Hr Pretreatment											5.31.25	Notes:	*24Hr Pretreatment
	ROI 3 (Average)	ROI 4 (Average)	ROI 6 (Average)	ROI 7 (Average)	ROI 8 (Average)	ROI 9 (Average)	ROI 10 (Average)	ROI 12 (Average)	ROI 13 (Average)	ROI 14 (Average)	ROI 16 (Average)	ROI 17 (Average)	ROI 18 (Average)	ROI 19 (Average)	ROI 20 (Average)	ROI 22 (Average)	ROI 24 (Average)	ROI 29 (Average)	ROI 30 (Average)	ROI 3 (Average)	ROI 8 (Average)	ROI 9 (Average)	ROI 11 (Average)	ROI 13 (Average)	ROI 16 (Average)	ROI 17 (Average)	ROI 19 (Average)	ROI 20 (Average)	ROI 21 (Average)	ROI 22 (Average)	ROI 23 (Average)	ROI 24 (Average)	ROI 2 (Average)	ROI 3 (Average)	ROI 4 (Average)	ROI 7 (Average)	ROI 8 (Average)	ROI 12 (Average)	ROI 13 (Average)	ROI 15 (Average)	ROI 16 (Average)	ROI 18 (Average)	ROI 19 (Average)	ROI 20 (Average)	ROI 21 (Average)	ROI 22 (Average)	ROI 23 (Average)	ROI 24 (Average)	ROI 27 (Average)
0	0.6382	0.636634	0.624546	0.622789	0.625871	0.624138	0.644456	0.6429	0.644687	0.636982	0.622166	0.617985	0.626223	0.619396	0.629521	0.634866	0.646147	0.626241	0.5898	0.629771	0.609244	0.602066	0.725041	0.565284	0.638458	0.618348	0.592858	0.65423	0.656772	0.642778	0.647166	0.635927	0.661716	0.629351	0.657547	0.68316	0.651388	0.616481	0.625327	0.68626	0.663062	0.689632	0.653281	0.655204	0.65373	0.672228	0.660226	0.648532	0.670289
	0.64112	0.639906	0.627816	0.626463	0.629437	0.628909	0.649214	0.644645	0.647834	0.6405	0.626497	0.621598	0.629055	0.627377	0.631515	0.638172	0.649589	0.63169	0.592801	0.631427	0.609108	0.603372	0.716424	0.56545	0.636919	0.619448	0.592609	0.657498	0.652765	0.640783	0.651765	0.634204	0.66135	0.626234	0.656942	0.681615	0.650047	0.615671	0.62188	0.684627	0.660188	0.678572	0.649257	0.651108	0.651525	0.669867	0.658774	0.647571	0.671309
	0.646161	0.640998	0.630127	0.628028	0.630216	0.628143	0.651095	0.644651	0.650135	0.642187	0.628297	0.622765	0.632114	0.634246	0.63297	0.639359	0.651925	0.634135	0.594541	0.634833	0.612114	0.605959	0.711047	0.569187	0.640436	0.622487	0.597068	0.662065	0.652839	0.638007	0.648064	0.637287	0.65916	0.624242	0.655204	0.680868	0.651655	0.614702	0.619835	0.684232	0.661266	0.678782	0.64789	0.649659	0.651469	0.668904	0.657808	0.64674	0.671056
	0.653592	0.649961	0.633695	0.631431	0.632604	0.631723	0.657176	0.645198	0.654919	0.647006	0.634733	0.628178	0.63496	0.637658	0.642587	0.643272	0.656239	0.639018	0.598108	0.638503	0.611103	0.606008	0.707955	0.569917	0.641736	0.622327	0.596335	0.658485	0.655347	0.635691	0.655231	0.637255	0.667462	0.627514	0.658597	0.684283	0.655657	0.615803	0.62279	0.69028	0.667278	0.677688	0.647059	0.646742	0.649836	0.670038	0.658858	0.645693	0.673997
	0.651423	0.650178	0.634794	0.631255	0.632989	0.634247	0.654314	0.64607	0.654424	0.647056	0.63118	0.627358	0.635181	0.637778	0.642417	0.643761	0.655769	0.637308	0.597881	0.63988	0.612657	0.607602	0.707651	0.570626	0.644369	0.62518	0.596677	0.661134	0.653034	0.642232	0.658683	0.639241	0.674567	0.629059	0.667402	0.689793	0.655764	0.619522	0.623017	0.692813	0.669741	0.678439	0.647831	0.647068	0.651663	0.672233	0.661174	0.647682	0.67832
	0.654096	0.651598	0.635306	0.633426	0.636548	0.634736	0.655123	0.64731	0.655953	0.649517	0.63672	0.631152	0.640994	0.638207	0.645013	0.644658	0.657494	0.643232	0.597981	0.644567	0.614846	0.609854	0.710795	0.573575	0.64768	0.627124	0.599105	0.662311	0.655141	0.639283	0.651147	0.640187	0.665938	0.623354	0.663277	0.684945	0.654406	0.613494	0.618226	0.684396	0.659886	0.669131	0.63852	0.641534	0.646119	0.66648	0.654987	0.644226	0.674214
1	0.66018	0.653822	0.640353	0.637278	0.639842	0.638664	0.658513	0.64906	0.660073	0.653008	0.641914	0.635398	0.641298	0.641886	0.648087	0.647782	0.662494	0.649427	0.601334	0.646851	0.616976	0.613122	0.71473	0.575142	0.64849	0.628677	0.600749	0.662698	0.657886	0.643383	0.651061	0.643367	0.663875	0.621793	0.660063	0.6824	0.65318	0.612794	0.618823	0.682873	0.661025	0.663152	0.638686	0.640088	0.645432	0.664343	0.656548	0.642121	0.676868
	0.656949	0.655784	0.639344	0.636337	0.638738	0.638834	0.65788	0.648164	0.660755	0.651908	0.63961	0.635313	0.642092	0.640154	0.647115	0.648219	0.662939	0.651755	0.599832	0.646343	0.616281	0.613116	0.715662	0.576222	0.650922	0.630311	0.602304	0.668117	0.662601	0.643968	0.65183	0.643897	0.662773	0.622186	0.660423	0.682462	0.65235	0.612273	0.618215	0.684387	0.662627	0.66797	0.641044	0.642918	0.646446	0.663742	0.657157	0.642212	0.674715
	0.657247	0.659021	0.641585	0.638565	0.641317	0.642487	0.658569	0.651281	0.66262	0.654518	0.639652	0.638797	0.64251	0.639309	0.652376	0.650558	0.665579	0.645199	0.604348	0.649838	0.61795	0.614308	0.725549	0.581337	0.653199	0.631635	0.604332	0.666093	0.664471	0.644079	0.648601	0.648821	0.663423	0.620738	0.65344	0.682984	0.650428	0.613746	0.619318	0.684996	0.666354	0.664367	0.639769	0.643837	0.647365	0.667071	0.658611	0.643094	0.678757
	0.654802	0.656203	0.640106	0.637012	0.640064	0.641035	0.655402	0.650322	0.661131	0.654935	0.635333	0.63595	0.639283	0.635835	0.648409	0.650037	0.662921	0.641924	0.603161	0.649225	0.619761	0.615886	0.7302	0.581308	0.655607	0.633011	0.607557	0.669626	0.661586	0.646638	0.670578	0.65134	0.663735	0.620278	0.651797	0.681686	0.650136	0.61369	0.619568	0.689725	0.670069	0.670042	0.640934	0.644829	0.64871	0.665965	0.658607	0.64292	0.676499
	0.65625	0.656215	0.640372	0.63708	0.64052	0.643838	0.660684	0.655215	0.661841	0.655471	0.638549	0.637907	0.63963	0.636762	0.650676	0.65128	0.664345	0.645695	0.603759	0.648576	0.619885	0.614401	0.72572	0.579469	0.652364	0.631071	0.606208	0.66957	0.661756	0.645592	0.661623	0.652992	0.665225	0.625433	0.65663	0.685201	0.651323	0.616814	0.62475	0.69712	0.674516	0.673594	0.646149	0.647558	0.651078	0.669455	0.661335	0.646853	0.679857
	0.660937	0.657768	0.642644	0.638697	0.641755	0.648754	0.655606	0.665274	0.664141	0.657424	0.645309	0.640376	0.644576	0.63991	0.652522	0.654763	0.666813	0.645965	0.607049	0.651072	0.619462	0.617145	0.737856	0.581078	0.65402	0.631679	0.607831	0.675239	0.66157	0.644121	0.652465	0.652381	0.667416	0.628242	0.663928	0.688774	0.654017	0.620292	0.628038	0.700452	0.679141	0.678095	0.648733	0.650925	0.654655	0.674276	0.66402	0.650178	0.684496
2	0.663377	0.659297	0.645295	0.640618	0.644848	0.64924	0.655469	0.674347	0.666733	0.660638	0.645045	0.643403	0.64674	0.641099	0.654663	0.656132	0.66906	0.650453	0.607261	0.65323	0.622586	0.61887	0.735288	0.583279	0.657195	0.635721	0.610493	0.677921	0.661246	0.646552	0.664725	0.655423	0.65991	0.620059	0.65274	0.680896	0.645049	0.612105	0.617993	0.685803	0.6682	0.673297	0.644155	0.645288	0.650138	0.670118	0.656588	0.644107	0.67626
	0.660462	0.659398	0.645447	0.641438	0.645498	0.650254	0.657478	0.679689	0.666623	0.662935	0.646202	0.642404	0.645249	0.639866	0.654847	0.656921	0.669542	0.65003	0.608595	0.65438	0.624021	0.620263	0.745185	0.586542	0.658405	0.635996	0.611292	0.675193	0.662788	0.648528	0.660219	0.657431	0.664011	0.620926	0.6571	0.684877	0.644782	0.613549	0.620718	0.688394	0.67054	0.67686	0.646486	0.650369	0.65443	0.671699	0.661033	0.646361	0.678897
	0.656222	0.658243	0.645272	0.640603	0.645245	0.648383	0.655716	0.690412	0.665821	0.659807	0.641178	0.639657	0.645183	0.637019	0.659447	0.656182	0.667696	0.651326	0.606243	0.652848	0.623736	0.620531	0.748998	0.588493	0.656751	0.635675	0.610595	0.670531	0.664722	0.653179	0.666609	0.657974	0.671112	0.631301	0.665776	0.694054	0.652345	0.622534	0.629624	0.69786	0.680377	0.689932	0.658523	0.661521	0.664009	0.68286	0.670312	0.657225	0.689513
	0.66199	0.663031	0.647404	0.643796	0.649057	0.653229	0.659222	0.695861	0.670313	0.66475	0.64687	0.645849	0.651988	0.64372	0.669807	0.660918	0.672211	0.654955	0.610943	0.654215	0.62555	0.623673	0.748846	0.59078	0.658713	0.639057	0.613895	0.669998	0.667041	0.648017	0.652798	0.659801	0.671614	0.634046	0.663707	0.696419	0.655941	0.625163	0.630881	0.695671	0.67927	0.695443	0.662828	0.666657	0.668422	0.687314	0.67323	0.661106	0.69288
	0.670106	0.669453	0.652043	0.648838	0.654521	0.658057	0.665707	0.693776	0.674265	0.668933	0.654699	0.653776	0.66387	0.653536	0.67919	0.665632	0.681269	0.66788	0.616814	0.654734	0.626995	0.624468	0.750829	0.589829	0.660693	0.640779	0.615223	0.674849	0.665822	0.651535	0.652978	0.66047	0.675517	0.637057	0.670967	0.700086	0.662523	0.629147	0.634147	0.707342	0.68085	0.702643	0.668274	0.670544	0.671119	0.690161	0.675643	0.665745	0.699522
	0.669132	0.66778	0.651625	0.648836	0.652512	0.657805	0.665911	0.688477	0.675073	0.669295	0.65598	0.652449	0.66236	0.654755	0.681439	0.665981	0.681975	0.666776	0.614844	0.653157	0.626623	0.622407	0.741533	0.591057	0.658104	0.638084	0.615578	0.676748	0.664943	0.648865	0.651382	0.656285	0.681845	0.644729	0.679243	0.706299	0.668343	0.632479	0.637156	0.702455	0.684482	0.705507	0.671956	0.673728	0.672194	0.694024	0.680101	0.671123	0.706075
3	0.673676	0.669585	0.654463	0.649873	0.654486	0.663017	0.66791	0.686768	0.677255	0.671593	0.65765	0.6553	0.664304	0.660496	0.691559	0.668	0.683946	0.670984	0.620847	0.653052	0.627558	0.625335	0.736433	0.590244	0.658629	0.640423	0.615883	0.677479	0.666121	0.651179	0.657177	0.656745	0.682116	0.645956	0.679803	0.706109	0.673356	0.633905	0.637181	0.705195	0.68626	0.706999	0.670338	0.674038	0.673604	0.696841	0.680409	0.672495	0.711279
	0.671989	0.667131	0.653154	0.649382	0.653966	0.661586	0.666773	0.685473	0.675989	0.670512	0.656145	0.652746	0.664078	0.657262	0.690084	0.667399	0.682929	0.665814	0.617986	0.651722	0.628324	0.624174	0.735557	0.589147	0.658399	0.638636	0.615646	0.684059	0.669833	0.652395	0.656567	0.658085	0.681861	0.645905	0.678634	0.70913	0.672556	0.634544	0.63893	0.707113	0.686164	0.712812	0.674405	0.676351	0.675681	0.697493	0.682134	0.672249	0.710487
	0.670074	0.669285	0.655034	0.652307	0.654985	0.662774	0.6688	0.686044	0.67834	0.673275	0.657283	0.653376	0.66161	0.656568	0.686671	0.669124	0.685842	0.666484	0.617862	0.652234	0.631962	0.624964	0.73853	0.590362	0.659352	0.640692	0.617168	0.67902	0.674069	0.660742	0.657896	0.662074	0.683879	0.647018	0.679625	0.709919	0.676887	0.634653	0.644467	0.707569	0.68878	0.716719	0.675714	0.678922	0.678259	0.701372	0.683952	0.674756	0.711223
	0.67589	0.671252	0.658451	0.654734	0.659269	0.66416	0.671852	0.686368	0.680845	0.675069	0.660421	0.657773	0.667485	0.657932	0.687024	0.673002	0.689525	0.666914	0.623439	0.654091	0.632769	0.625801	0.739614	0.589834	0.658972	0.640706	0.61751	0.682653	0.677514	0.656271	0.667983	0.661006	0.685049	0.65021	0.683959	0.714779	0.681198	0.637308	0.645334	0.711699	0.691317	0.723125	0.680966	0.685651	0.681954	0.706607	0.688063	0.680242	0.713068
	0.680053	0.678003	0.663077	0.659701	0.662029	0.667807	0.676644	0.691682	0.685763	0.680649	0.664651	0.662719	0.67115	0.65894	0.684777	0.676294	0.69588	0.670666	0.623053	0.652034	0.631329	0.623814	0.738005	0.591166	0.658711	0.639558	0.616573	0.677688	0.674281	0.655357	0.654243	0.657412	0.684303	0.64913	0.681859	0.715178	0.678662	0.641039	0.644425	0.715831	0.692461	0.727819	0.683489	0.690395	0.68546	0.709117	0.688928	0.681262	0.714712
	0.67518	0.676072	0.65884	0.656661	0.659987	0.665689	0.673153	0.686332	0.682406	0.676552	0.658081	0.658179	0.668038	0.656259	0.678239	0.673029	0.69059	0.664333	0.617274	0.655056	0.630771	0.625646	0.740155	0.591077	0.660442	0.641232	0.618338	0.679197	0.676208	0.65336	0.669105	0.657938	0.68408	0.647738	0.681381	0.713018	0.678965	0.637936	0.641723	0.713236	0.69199	0.71959	0.67835	0.69024	0.690043	0.711346	0.688328	0.680771	0.70796
4	0.681102	0.680221	0.661381	0.658668	0.664843	0.669813	0.67601	0.686902	0.685591	0.680496	0.66303	0.659392	0.670173	0.65803	0.677201	0.674791	0.693021	0.666432	0.623409	0.658475	0.640477	0.62909	0.747566	0.594038	0.664287	0.645476	0.622455	0.684549	0.68028	0.670296	0.676426	0.667967	0.685896	0.648719	0.684386	0.715749	0.679566	0.638498	0.643699	0.713979	0.696134	0.721418	0.679459	0.691654	0.691287	0.713907	0.691042	0.682996	0.708825
	0.679396	0.675182	0.663572	0.657872	0.662766	0.670938	0.676821	0.685464	0.686116	0.68117	0.663673	0.65981	0.672469	0.656915	0.675515	0.674526	0.694636	0.669706	0.624488	0.657047	0.634352	0.628153	0.739602	0.59389	0.663913	0.644652	0.619876	0.681778	0.681804	0.662392	0.665186	0.6637	0.681896	0.643793	0.680485	0.710974	0.674979	0.633414	0.643345	0.71355	0.68943	0.709456	0.671973	0.683605	0.684795	0.711375	0.687471	0.6765	0.701247
	0.680952	0.680596	0.666796	0.660106	0.66414	0.671666	0.679715	0.686489	0.688493	0.68202	0.663545	0.662583	0.671477	0.657549	0.676532	0.677508	0.695755	0.669579	0.627982	0.65756	0.633652	0.629518	0.751501	0.595728	0.664633	0.645423	0.622428	0.688836	0.685456	0.666514	0.675382	0.666344	0.678559	0.639739	0.673777	0.707235	0.670054	0.629034	0.638975	0.70782	0.686927	0.6996	0.667427	0.676516	0.677212	0.710319	0.68192	0.671557	0.694638
	0.682846	0.682275	0.669906	0.661989	0.666879	0.677317	0.684787	0.68692	0.690149	0.684108	0.671061	0.665165	0.673412	0.6649	0.678207	0.679544	0.69817	0.674509	0.628523	0.664207	0.642664	0.636577	0.762238	0.600997	0.672847	0.65146	0.630964	0.688069	0.691018	0.664586	0.681878	0.667882	0.680591	0.644453	0.672765	0.710911	0.671551	0.632786	0.640687	0.7091	0.68733	0.699092	0.665617	0.680054	0.682721	0.712826	0.686172	0.674681	0.701841
	0.683222	0.683713	0.670896	0.664148	0.669493	0.679735	0.691583	0.686725	0.692773	0.685348	0.669823	0.666208	0.674898	0.662468	0.679443	0.680874	0.700744	0.673555	0.627406	0.671755	0.646002	0.640258	0.762096	0.605635	0.675793	0.655012	0.634113	0.692625	0.697467	0.662977	0.672814	0.668497	0.681555	0.641295	0.67578	0.710213	0.672448	0.632001	0.639865	0.713957	0.688694	0.706885	0.671129	0.682624	0.682085	0.712911	0.686207	0.673732	0.700438
	0.678924	0.678887	0.666214	0.660008	0.666224	0.673179	0.687067	0.682269	0.687718	0.680074	0.664628	0.66207	0.674852	0.659659	0.674938	0.67711	0.696805	0.678411	0.628379	0.680402	0.655412	0.647791	0.775972	0.613811	0.684315	0.662052	0.640868	0.704722	0.702855	0.676716	0.681208	0.681306	0.683975	0.645191	0.680444	0.712919	0.677239	0.634456	0.638834	0.716793	0.690954	0.719235	0.677069	0.684722	0.683085	0.71304	0.68852	0.675725	0.707171
5	0.677569	0.674754	0.660048	0.654572	0.659363	0.665632	0.684621	0.677583	0.681003	0.674029	0.65836	0.655336	0.66584	0.653933	0.669647	0.669695	0.68814	0.673779	0.626009	0.685923	0.659036	0.653076	0.768805	0.619615	0.688933	0.66539	0.645968	0.701336	0.704003	0.67401	0.685739	0.681033	0.687878	0.64394	0.682812	0.715122	0.67529	0.63294	0.643295	0.713846	0.691578	0.72227	0.678427	0.683369	0.681175	0.71035	0.686002	0.675918	0.712006
	0.676004	0.672789	0.653648	0.651909	0.654012	0.662932	0.678366	0.673624	0.676113	0.670702	0.654986	0.649105	0.660006	0.652611	0.666979	0.666522	0.681568	0.675759	0.62271	0.686583	0.663647	0.655664	0.76789	0.622432	0.690956	0.666155	0.647969	0.704565	0.705395	0.682115	0.690323	0.685885	0.692855	0.64673	0.6824	0.717811	0.679792	0.633508	0.641385	0.716724	0.692449	0.715364	0.672953	0.678478	0.680729	0.710369	0.685822	0.67676	0.712931
	0.674088	0.671442	0.648308	0.648188	0.649637	0.657283	0.673367	0.668983	0.671849	0.668788	0.649614	0.644759	0.660531	0.65473	0.665243	0.662664	0.67588	0.670819	0.620469	0.687719	0.660886	0.65733	0.771544	0.623831	0.693156	0.668419	0.649891	0.703484	0.704778	0.676808	0.690658	0.684208	0.689515	0.646103	0.681894	0.716237	0.676543	0.630245	0.637398	0.710565	0.691484	0.709401	0.669125	0.6741	0.677639	0.709587	0.683583	0.672975	0.707175
	0.668035	0.66462	0.641783	0.643306	0.644157	0.650804	0.665667	0.661084	0.666497	0.660557	0.644969	0.639159	0.65093	0.647415	0.657938	0.657	0.669194	0.662611	0.611447	0.687048	0.660815	0.656912	0.768922	0.626306	0.693823	0.667444	0.650997	0.706055	0.70303	0.67765	0.687914	0.682342	0.690591	0.645989	0.681077	0.716243	0.675399	0.63079	0.638819	0.713373	0.689909	0.706597	0.668195	0.674197	0.677335	0.709332	0.683835	0.674879	0.71101
	0.658971	0.656928	0.633542	0.636433	0.634885	0.642524	0.660178	0.654491	0.657805	0.654007	0.635896	0.630242	0.642311	0.63869	0.652027	0.650814	0.659571	0.653948	0.605543	0.686527	0.666698	0.659323	0.781174	0.626799	0.694736	0.668334	0.652673	0.712892	0.710428	0.682438	0.699133	0.685518	0.697585	0.650118	0.691119	0.721755	0.683016	0.634604	0.643134	0.718046	0.699059	0.71506	0.675113	0.680751	0.683801	0.715777	0.689305	0.677917	0.714362
	0.659178	0.658391	0.628348	0.630405	0.627739	0.635426	0.649832	0.649116	0.649335	0.649606	0.631928	0.622733	0.63451	0.634874	0.658232	0.645989	0.653436	0.651032	0.604958	0.68485	0.664941	0.657924	0.786069	0.629196	0.694322	0.668433	0.652617	0.718131	0.719711	0.680939	0.682877	0.681338	0.696766	0.650664	0.690281	0.722048	0.680282	0.634581	0.641545	0.724873	0.698202	0.715381	0.676958	0.678931	0.681513	0.713881	0.687759	0.676538	0.713135
6	0.662309	0.654166	0.622879	0.626608	0.621252	0.627053	0.640463	0.664302	0.639805	0.644059	0.625304	0.614866	0.625525	0.688625	0.69389	0.64033	0.646572	0.647635	0.616004	0.687184	0.679751	0.667597	0.815033	0.633257	0.698205	0.6704	0.65656	0.726626	0.734308	0.693282	0.706838	0.687044	0.696542	0.649409	0.689892	0.722399	0.682123	0.633306	0.640989	0.724983	0.693105	0.721145	0.675242	0.679608	0.683411	0.714203	0.68699	0.676741	0.715308
	0.753343	0.670875	0.64247	0.649753	0.622369	0.647395	0.640887	0.79536	0.63457	0.6385	0.61585	0.601593	0.618495	0.762406	0.712432	0.637794	0.653714	0.647614	0.631572	0.67851	0.663181	0.653716	0.815312	0.623612	0.688241	0.663769	0.648328	0.708683	0.739453	0.677693	0.687788	0.679601	0.696809	0.647232	0.693981	0.72313	0.680562	0.632757	0.637782	0.722211	0.68787	0.716675	0.676943	0.679059	0.684746	0.715844	0.690631	0.677981	0.71509
	0.844156	0.753261	0.648182	0.668112	0.622679	0.666963	0.647485	0.903273	0.638766	0.641142	0.611652	0.59093	0.607699	0.818942	0.727416	0.651057	0.655786	0.668281	0.663619	0.679095	0.666758	0.650185	0.841564	0.618648	0.688032	0.667849	0.646463	0.708155	0.773947	0.679181	0.680887	0.689338	0.694268	0.642628	0.686211	0.720312	0.672911	0.625794	0.632145	0.723959	0.682915	0.719094	0.672506	0.673899	0.681454	0.715958	0.685578	0.674371	0.707879
	1.03006	0.810796	0.65856	0.701323	0.631752	0.688015	0.656128	1.02331	0.658069	0.649106	0.628698	0.594485	0.612738	0.998163	0.797661	0.698648	0.665551	0.730421	0.731942	0.677583	0.668554	0.652505	0.856348	0.615127	0.692281	0.67956	0.645026	0.709687	0.815508	0.678932	0.690147	0.69497	0.69454	0.636217	0.686271	0.720264	0.674685	0.622793	0.631021	0.745425	0.680337	0.721617	0.673775	0.673546	0.682999	0.717039	0.688038	0.673129	0.714035
	1.16098	0.939528	0.674538	0.747586	0.64813	0.708668	0.684187	1.12357	0.80155	0.68458	0.79661	0.61839	0.644518	1.20832	0.910447	0.804192	0.710427	0.918071	0.850814	0.680408	0.668207	0.652411	1.0065	0.612004	0.691617	0.685273	0.646027	0.711445	0.906784	0.68394	0.686646	0.707846	0.689367	0.629159	0.682873	0.714706	0.671082	0.617568	0.623808	0.767639	0.673542	0.718381	0.667089	0.666252	0.678299	0.711333	0.684558	0.666676	0.702733
	1.26946	1.12857	0.68454	0.807537	0.659304	0.727997	0.893186	1.18929	0.895813	0.717278	0.983528	0.641605	0.674944	1.32472	0.995164	0.912686	0.827104	1.11319	1.01159	0.67755	0.671936	0.653825	1.06924	0.60875	0.691538	0.693918	0.646123	0.709642	0.947474	0.688241	0.683312	0.714595	0.688946	0.622734	0.675481	0.713744	0.66566	0.622425	0.624592	0.848383	0.671511	0.709785	0.661368	0.661952	0.702612	0.71122	0.715325	0.665753	0.696343
7	1.33324	1.23424	0.703189	0.930139	0.676569	0.764394	1.20459	1.25585	0.967191	0.750006	1.13508	0.665219	0.696939	1.39396	1.06426	1.05246	0.929412	1.18626	1.09245	0.675321	0.667644	0.652674	1.17299	0.607613	0.701203	0.703923	0.651904	0.712908	1.08944	0.703566	0.677565	0.722344	0.689985	0.614884	0.667231	0.712254	0.659176	0.620923	0.623721	1.08909	0.677871	0.714077	0.660115	0.656763	0.716477	0.710163	0.732493	0.660584	0.688424
	1.37406	1.29014	0.719814	1.0346	0.68989	0.780732	1.26807	1.2819	1.02257	0.763606	1.24008	0.684758	0.722335	1.422	1.10289	1.11159	1.12846	1.26693	1.17401	0.670318	0.66907	0.655483	1.33351	0.609215	0.715868	0.723805	0.654687	0.725163	1.15196	0.851255	0.6912	0.731869	0.700791	0.617069	0.662329	0.715655	0.658122	0.626345	0.640015	1.16306	0.679004	0.714032	0.66539	0.666879	0.893779	0.720294	0.773095	0.666693	0.686294
	1.3733	1.30698	0.732839	1.10091	0.699583	0.817391	1.2977	1.30173	1.05599	0.771069	1.28331	0.694642	0.72595	1.44213	1.11106	1.14036	1.23184	1.29503	1.21374	0.678378	0.669407	0.660709	1.34987	0.607977	0.757371	0.782563	0.666243	0.742863	1.20864	0.91951	0.708281	0.740745	0.706759	0.614909	0.662003	0.727054	0.652198	0.627346	0.657949	1.18527	0.682731	0.728171	0.672315	0.672242	0.965726	0.7255	0.803077	0.668179	0.684847
	1.38728	1.32785	0.768974	1.1462	0.7126	1.24541	1.32681	1.34633	1.08691	0.784322	1.30409	0.699747	0.761756	1.42139	1.12486	1.17095	1.39301	1.30267	1.22039	0.689688	0.682353	0.669481	1.45906	0.625872	0.84792	0.831858	0.684989	0.767234	1.26453	0.983182	0.754491	0.776983	0.764846	0.621614	0.660736	0.822589	0.652453	0.640947	0.686866	1.19213	0.696346	0.771608	0.695605	0.689934	1.09841	0.969026	0.910608	0.70196	0.697771
	1.41164	1.34805	1.21602	1.1883	0.72779	1.37551	1.34093	1.37735	1.1161	0.828194	1.32284	0.717454	1.24969	1.42836	1.14585	1.20661	1.47889	1.30906	1.21444	0.706618	0.672579	0.668698	1.47698	0.632704	0.952251	0.913485	0.685867	0.795242	1.3189	1.02549	0.746906	0.798085	0.860531	1.02463	0.702752	0.951926	0.657373	0.654202	0.719943	1.21726	0.755908	0.906454	0.725662	0.711257	1.05513	1.0632	1.0438	0.718748	0.705236
	1.41338	1.34367	1.42418	1.19391	0.734736	1.42609	1.37498	1.39405	1.37849	1.13456	1.2648	0.720238	1.39127	1.40243	1.16078	1.23691	1.50907	1.29287	1.19749	0.804066	0.681456	0.676805	1.52475	0.628713	1.09274	1.04581	0.707297	0.83813	1.33138	1.06657	0.915935	0.869855	1.01196	1.23108	0.720591	1.06796	0.655165	0.667469	0.785782	1.17492	1.02719	0.983104	0.747231	0.761382	1.19245	1.11725	1.10141	0.73787	0.717272
8	1.41202	1.34195	1.45944	1.1189	0.732291	1.42323	1.36626	1.37764	1.40748	1.18433	1.20433	0.724099	1.41753	1.39604	1.15031	1.23803	1.50548	1.29752	1.20709	1.0336	0.837082	0.698983	1.58668	0.637989	1.20491	1.1743	0.815695	0.895843	1.33712	1.14085	0.995428	0.961393	1.08517	1.41892	0.736529	1.12518	0.662519	0.680008	0.855192	1.26212	1.16439	1.02896	0.770913	0.786649	1.13876	1.11694	1.14157	0.749777	0.727049
	1.4112	1.3213	1.4951	1.21733	0.757286	1.42653	1.33688	1.37304	1.44387	1.20629	1.30912	0.732097	1.42561	1.3206	1.15066	1.23626	1.50716	1.28367	1.19563	1.26762	1.03652	0.732096	1.56474	0.65227	1.29768	1.282	0.925102	1.00991	1.35245	1.20916	1.0862	1.04117	1.11264	1.5744	0.730674	1.14046	0.660362	0.717408	0.963445	1.21268	1.21095	1.05127	0.799413	0.810774	1.19761	1.12623	1.14	0.754018	0.731281
	1.40128	1.2948	1.4417	1.21159	1.2414	1.26914	1.36251	1.37193	1.42555	1.19541	1.24434	1.39826	1.46097	1.29565	1.18818	1.26723	1.38346	1.18011	1.21632	1.36774	1.1629	0.764739	1.60336	0.667328	1.37206	1.34172	1.13404	1.06387	1.398	1.24492	1.05304	1.09214	1.15759	1.6515	0.743622	1.1434	0.657707	0.77232	1.03141	1.26644	1.2286	1.05321	0.829604	0.94622	1.24227	1.12406	1.13241	0.761041	0.736883
	1.41663	1.32278	1.3818	1.15499	1.35152	1.41897	1.36653	1.37434	1.35902	1.17333	1.19794	1.53614	1.49594	1.43909	1.21547	1.27374	1.5194	1.30976	1.22068	1.35989	1.24482	0.84133	1.62681	1.25425	1.42565	1.36102	1.31933	1.11561	1.40607	1.2651	1.13586	1.12259	1.14583	1.70922	0.748154	1.14208	0.660092	0.828217	1.07877	1.17526	1.21307	1.08365	0.905294	1.13377	1.21226	1.17364	1.16829	1.02034	0.753045
	1.40066	1.30113	1.275	1.16665	1.33545	1.30938	1.36135	1.35612	1.40309	1.14196	1.36736	1.60334	1.48098	1.43473	1.20547	1.2678	1.49832	1.22856	1.21906	1.3243	1.35525	1.19771	1.65556	1.41664	1.45329	1.37479	1.42092	1.19528	1.43129	1.27596	1.10928	1.20149	1.19815	1.71677	0.751843	1.24465	0.677201	0.888925	1.09092	1.27583	1.17596	1.12534	0.969585	1.27001	1.25214	1.16015	1.16093	1.3601	0.774017
	1.37911	1.30237	1.38865	1.18461	1.30265	1.19751	1.33427	1.33256	1.28111	1.08958	1.24505	1.58782	1.38487	1.41752	1.19743	1.23521	1.44041	1.2965	1.19844	1.2774	1.15987	1.28548	1.6902	1.45688	1.43388	1.34489	1.47536	1.18208	1.40034	1.27319	1.12126	1.2125	1.16748	1.71047	0.759377	1.18997	0.748629	0.964228	1.07827	1.26602	1.14	1.14563	1.02549	1.31621	1.29372	1.166	1.15882	1.43522	0.781748
9	1.37533	1.25393	1.17721	1.08022	1.23485	1.39126	1.31624	1.32571	1.3327	1.0686	1.18236	1.54206	1.42174	1.3738	1.17281	1.26154	1.29334	1.17834	1.21563	1.20595	1.11332	1.30402	1.64495	1.44799	1.39581	1.3045	1.48486	1.14932	1.32906	1.1793	1.06444	1.19684	1.17621	1.75258	0.947134	1.20975	0.835865	1.06166	1.06642	1.22976	1.16033	1.14544	1.15225	1.22663	1.31569	1.1641	1.16366	1.45519	0.786367
	1.38105	1.30427	1.23305	1.1312	1.18164	1.30421	1.33164	1.32709	1.29813	1.12041	1.33457	1.4716	1.33973	1.33458	1.18243	1.24853	1.49762	1.08907	1.194	1.19681	1.08161	1.29555	1.62918	1.42433	1.44346	1.34846	1.486	1.19976	1.42274	1.2122	1.19633	1.2057	1.24552	1.76456	1.36729	1.2876	0.981117	1.06306	1.05596	1.13142	1.14673	1.15208	1.16931	1.16808	1.30991	1.18325	1.20207	1.36913	1.22372
	1.36353	1.29058	1.3461	1.14764	1.13331	1.23874	1.32564	1.3292	1.28908	1.04317	1.15688	1.35701	1.41779	1.20937	1.15793	1.24298	1.44268	1.2501	1.19248	1.33845	1.34627	1.31662	1.57024	1.3815	1.47374	1.37942	1.4793	1.16179	1.44696	1.26316	1.20992	1.20887	1.17972	1.71029	1.44243	1.20301	1.14501	1.04746	1.0426	1.24532	1.135	1.14452	1.15667	1.12281	1.25178	1.14625	1.14483	1.18972	1.38449
	1.35922	1.29244	1.17816	1.06458	1.07638	1.36447	1.3344	1.32828	1.36872	1.02538	1.06592	1.21701	1.37872	1.1129	1.15447	1.2344	1.46622	1.25748	1.22082	1.31163	1.32277	1.24314	1.55917	1.29247	1.44209	1.34776	1.42545	1.09038	1.37999	1.23426	1.19623	1.1883	1.26614	1.71466	1.45326	1.27824	1.12605	1.0041	1.0636	1.25451	1.19247	1.13328	1.14954	1.08645	1.26034	1.18551	1.20712	1.15409	1.41714
	1.35575	1.25259	1.39742	1.18476	1.04783	1.20586	1.32765	1.31084	1.27779	1.11859	1.21611	1.17124	1.37362	1.06224	1.12921	1.23622	1.4572	1.23219	1.18597	1.23767	1.20048	1.14639	1.59803	1.09083	1.40094	1.32294	1.35876	1.02279	1.41199	1.28596	1.18265	1.16885	1.14566	1.65839	1.25844	1.20143	0.950757	0.958508	1.07147	1.19404	1.15908	1.15804	1.09471	1.09049	1.13354	1.13134	1.12378	1.10205	1.40654
	1.35071	1.26895	1.19508	1.07991	1.00716	1.40505	1.31976	1.32064	1.38525	1.06528	1.25273	1.16414	1.37487	1.00974	1.13741	1.22668	1.37147	1.12835	1.16407	1.16332	1.09918	1.04952	1.66123	1.03661	1.38633	1.31128	1.34048	1.1364	1.39884	1.08431	1.16706	1.13501	1.22328	1.72954	1.06212	1.21885	0.922544	0.929336	1.07197	1.10592	1.18348	1.08844	1.06401	1.06988	1.3063	1.19507	1.11465	1.12007	1.31704
10	1.33273	1.19304	1.3834	1.01228	0.977885	1.33647	1.32258	1.31563	1.37507	1.14535	1.10985	1.27826	1.37581	0.978011	1.14024	1.24211	1.21861	1.02493	1.17844	1.0996	1.05068	1.01052	1.55344	1.00105	1.39864	1.30678	1.18502	1.0675	1.32165	1.00513	1.12643	1.10662	1.1238	1.64952	1.02987	1.26272	0.903301	0.930936	1.07606	1.21177	1.14168	1.13378	1.05037	1.11115	1.25573	1.13164	1.18092	1.1029	1.19758
	1.3569	1.27772	1.17487	0.952181	0.946704	1.32797	1.33326	1.29258	1.30142	1.09114	1.01894	1.33906	1.33857	0.951177	1.13659	1.21899	1.26	0.961825	1.11234	1.07233	1.01185	0.979055	1.53218	1.30986	1.34846	1.28629	1.12169	1.01693	1.36503	0.955216	1.17699	1.19419	1.14815	1.68883	1.01133	1.18845	0.880861	0.896277	1.06337	1.18005	1.10814	1.08919	1.03272	1.04428	1.29615	1.18015	1.12832	1.08443	1.13938
	1.32701	1.1994	1.39646	1.16565	0.97379	1.15458	1.31235	1.29852	1.38705	1.14679	0.978448	1.3553	1.33511	1.21089	1.10594	1.20715	1.45686	0.944564	1.15624	1.29838	0.976195	1.01727	1.53832	1.38126	1.35226	1.32008	1.07377	1.16922	1.35	1.21015	1.17455	1.0859	1.14091	1.66794	0.988407	1.13365	0.854517	0.878537	1.05442	1.08708	1.1817	1.14608	1.09424	1.12356	1.1542	1.13092	1.15379	1.06105	1.0776
	1.32959	1.23794	1.15778	1.14833	1.16942	1.08544	1.29042	1.28361	1.29461	1.09381	1.02368	1.46766	1.37976	1.38294	1.16723	1.22734	1.46112	1.24291	1.18653	1.28732	0.957151	1.18993	1.55411	1.38338	1.33963	1.32066	1.03495	1.05071	1.34389	1.22674	1.23923	1.1532	1.08621	1.67266	0.966451	1.09335	0.84044	0.864058	1.04735	1.18861	1.10052	1.08395	1.07301	1.03365	1.0768	1.06747	1.12761	1.03359	1.03509
	1.3481	1.25938	1.39225	1.10854	1.14931	1.06653	1.28802	1.28688	1.38093	1.13292	1.31101	1.22425	1.26657	1.41138	1.15187	1.21917	1.38769	1.30607	1.19263	1.23966	0.950174	1.02199	1.59118	1.26812	1.35611	1.32027	0.991707	1.16698	1.36775	1.24104	1.17501	1.09786	1.19604	1.56442	0.951469	1.2863	0.832004	0.855884	1.04421	1.09365	1.09335	1.12066	1.06999	1.03097	1.28045	1.03082	1.06311	1.26602	1.01486
	1.34787	1.27213	1.18941	1.16705	1.1968	1.36226	1.16772	1.27822	1.23483	1.0721	1.30654	1.20885	1.38461	1.44209	1.16003	1.20655	1.21921	1.30814	1.12605	1.26141	1.24292	0.993133	1.71037	1.10885	1.36665	1.30478	0.961647	1.1217	1.28176	1.25539	1.18864	1.15226	1.10423	1.67184	0.952831	1.20413	0.825068	1.00346	1.04854	1.10776	1.16603	1.05666	1.02516	1.0812	1.19402	1.11852	1.11314	1.12086	0.984706
11	1.32927	1.17468	1.25112	1.04407	1.08657	1.34669	1.07394	1.26517	1.11385	1.11171	1.35345	1.48356	1.39783	1.42463	1.12134	1.18787	1.18515	1.25162	1.16738	1.2194	1.29257	0.983524	1.5992	1.01258	1.37963	1.31973	0.944563	1.18488	1.33172	1.07973	1.20002	1.12665	1.06166	1.58171	1.06361	1.18042	1.05215	0.950355	1.03648	1.13725	1.05786	1.09278	1.03426	1.06363	1.08426	1.14113	1.12291	1.05706	0.962747
	1.29094	1.0984	1.16928	1.15538	1.24208	1.16106	1.02198	1.25189	1.32112	1.04672	1.19857	1.46951	1.23318	1.35939	1.06045	1.20255	1.40872	1.13324	1.03053	1.16414	1.32008	1.14653	1.61494	1.32565	1.36877	1.31971	0.933402	1.08846	1.34301	1.16278	1.13824	1.15884	1.1629	1.6073	1.28607	1.29149	1.01192	0.92722	1.04028	1.03042	1.04501	1.02814	1.04642	1.04723	1.00881	1.05541	1.03891	1.01261	1.32304
	1.27204	1.18725	1.06636	1.00701	1.03128	1.08151	0.984591	1.22001	1.31903	1.09419	1.07353	1.19628	1.11582	1.25439	1.08023	1.17961	1.40609	1.01526	0.988369	1.16517	1.24297	1.22407	1.6598	1.35942	1.29907	1.27561	0.941375	1.05443	1.39666	1.12083	1.30734	1.14469	1.09185	1.64195	1.07972	1.14777	0.967201	0.890082	0.99255	0.982755	1.02148	0.986333	0.979515	0.979665	0.957018	1.0141	0.998875	0.984482	1.27511
	1.21571	1.06192	1.2521	0.951307	0.966795	1.05277	0.942983	1.19384	1.2253	1.02735	1.22704	1.1185	1.27887	1.14564	1.09224	1.10863	1.35318	0.992738	1.15029	1.09124	1.07699	1.05029	1.75977	1.18476	1.24236	1.26497	1.24094	1.16837	1.24741	0.962046	1.08922	1.0233	1.03882	1.42424	1.02571	1.09634	0.928764	0.871006	1.0241	1.11521	1.1219	0.968212	0.957525	0.952885	0.932848	1.1445	1.09311	0.968581	1.21134
	1.29031	1.20249	1.08315	1.10133	1.21507	1.3056	1.0391	1.22815	1.32905	1.09979	1.10501	1.06385	1.31606	1.07937	1.1052	1.17474	1.1717	1.1666	1.17538	1.00574	0.989746	0.956762	1.67238	1.02079	1.16362	1.21269	1.29414	0.999744	1.44138	1.16095	1.18328	0.998715	1.02353	1.46188	1.00151	1.06528	0.908787	0.856864	0.996603	1.05083	1.04534	0.975202	0.970127	0.934137	0.908992	1.03719	1.02712	0.952207	1.24246
	1.19281	1.13457	1.26153	1.03222	1.07549	1.30446	1.27265	1.22653	1.1315	1.02833	1.00791	1.41726	1.28813	1.02302	1.13807	1.17559	1.12362	1.1994	1.16182	0.984529	0.971596	0.925743	1.6303	0.970823	1.09312	1.22517	1.2974	0.983701	1.234	0.942501	1.02088	1.05625	1.10881	1.47331	0.981045	1.03843	0.888037	0.851439	0.987632	0.992502	0.974597	0.946994	0.944657	0.919053	0.957537	1.00189	0.990995	1.14227	1.13951
12	1.16514	1.04159	1.07432	1.11482	1.24635	1.07062	1.30681	1.18523	1.04682	1.10106	1.1242	1.45832	1.09728	0.97156	1.09859	1.11568	1.06669	1.19707	1.05076	0.977294	0.958017	0.909619	1.65993	0.932813	1.25187	1.19896	1.18054	1.08075	1.26743	0.89333	1.19984	0.977239	1.03336	1.55734	0.967579	1.01681	0.870852	0.840538	0.959197	0.960589	0.948355	0.946949	0.929539	0.9185	1.16904	0.974656	1.03004	1.10089	1.05741
	1.25913	1.20614	1.00874	0.997294	1.03187	1.02179	1.27912	1.1947	1.25252	1.02477	1.1671	1.14652	1.02084	0.931275	1.06225	1.15365	1.32267	1.03764	1.13776	1.1739	1.21671	0.934885	1.65761	0.909773	1.26898	1.27532	1.14068	1.16781	1.44228	1.21339	1.29685	1.1857	0.996104	1.53582	0.949512	0.99514	0.858646	0.832108	0.98668	0.941191	0.962265	0.945827	0.915228	1.03413	1.09872	0.945427	1.03726	1.01212	1.00098
	1.21728	1.11591	1.17714	1.09998	0.976383	0.996478	1.22149	1.19203	1.22089	1.00336	1.19272	1.0587	0.970934	0.902504	1.01455	1.1027	1.35429	0.962209	0.989865	1.35392	1.3453	1.23552	1.64807	0.892258	1.39397	1.34251	1.17835	1.20415	1.38617	1.31654	1.33983	1.23181	0.948359	1.21773	0.916885	0.970454	0.837769	0.816221	0.93363	1.04216	1.01368	0.91165	0.894326	0.998005	1.02566	0.926774	0.977275	0.968285	0.951789
	1.26796	1.1856	0.994195	0.966434	0.92633	0.947054	1.08127	1.16806	1.08487	1.03775	1.1391	0.997049	0.934614	0.88342	1.01746	1.06091	1.27546	0.91782	0.95101	1.35442	1.39609	1.28209	1.52822	0.872268	1.3862	1.30919	1.35304	1.19622	1.34518	1.31591	1.34007	1.18869	0.923803	1.09642	0.892575	0.957577	0.829713	0.811032	0.991965	0.984523	0.948427	0.906688	0.888014	0.970032	0.981093	0.909877	0.942275	0.937757	0.926835
	1.14293	1.0859	1.23847	1.12444	1.14387	0.951267	1.00054	1.18201	1.01821	0.981807	1.03228	0.962858	0.918204	1.15367	0.985957	1.11913	1.1018	0.922599	1.1166	1.24814	1.25708	1.23773	1.4409	0.85132	1.30454	1.21096	1.33177	1.04523	1.18161	1.26061	1.24143	1.06031	0.914333	1.04739	0.896659	0.952162	0.829846	0.812167	0.954546	0.957301	0.927645	1.02491	1.0528	0.964323	1.18187	0.930286	1.05499	0.949133	0.919528
	1.13078	1.13215	1.03822	1.01372	1.02628	1.24737	1.07037	1.22584	1.24224	1.08027	1.25774	1.40635	1.19847	1.37391	1.10533	1.11911	1.09005	1.2262	1.18509	1.05141	1.04844	1.02466	1.43963	1.12199	1.09805	1.02508	1.08939	0.950219	1.29007	1.03134	1.03876	0.976234	0.89467	0.986331	0.878693	1.11797	0.82178	0.842937	0.991578	0.93226	0.949117	0.950915	0.936815	0.93614	1.09621	1.07431	0.963501	0.916558	0.894871
13	1.22996	1.16591	1.08331	1.13036	1.21273	1.30111	1.2423	1.22683	1.18132	0.998548	1.08923	1.17503	1.36105	1.43467	1.08316	1.08868	1.18553	1.28072	1.1169	0.998643	0.973081	0.958972	1.48209	1.28782	1.11033	1.13576	1.03651	1.08453	1.17695	0.930254	0.985125	1.05742	0.885837	0.954552	0.885761	1.05155	0.812904	0.824303	0.915513	1.05945	0.977751	0.955927	0.923374	0.918298	1.00865	1.01671	0.939364	0.917299	0.892688
	1.24219	1.04253	1.02603	0.98225	0.998717	1.08005	1.26927	1.19724	1.06374	1.08173	0.989897	1.05483	1.37808	1.46485	1.06747	1.094	1.31639	1.29597	1.17409	1.2535	0.964926	0.94038	1.64813	1.33339	1.19278	1.27693	0.998997	0.951296	1.28555	0.905832	1.21571	1.21717	0.886913	0.929921	0.887974	1.01189	0.816105	0.819503	0.909831	0.980024	0.927053	0.948596	0.913481	0.996033	0.95961	1.09525	0.967289	0.908145	0.888131
	1.27967	1.21945	1.16096	0.955446	0.953891	1.04114	1.34865	1.24311	1.30266	1.13253	1.22232	1.03032	1.38923	1.4701	1.13597	1.18429	1.39033	1.28146	1.05901	1.45157	1.31406	1.06642	1.64371	1.36797	1.40259	1.36866	0.989936	0.971924	1.46797	1.16405	0.997736	1.26961	1.0518	1.29295	0.906011	0.988692	0.810837	0.883194	0.953835	0.95689	0.902333	0.939365	0.900213	0.925533	1.13399	1.00388	0.979245	0.913674	0.889356
	1.28099	1.24118	1.0591	1.11717	1.21817	1.00326	1.3091	1.25235	1.31617	1.03601	1.27419	1.40967	1.2474	1.45683	1.15096	1.13512	1.36231	1.19336	1.16538	1.57396	1.47504	1.25354	1.66367	1.09817	1.50066	1.43012	0.973263	1.16406	1.39529	1.26995	1.3295	1.31831	1.08136	1.51066	0.949202	0.985976	0.810249	0.936121	1.05214	1.07461	1.0447	1.02577	0.965898	0.920249	1.13807	1.06189	0.958876	0.923596	0.899176
	1.19668	1.15754	0.971492	1.00263	1.02789	0.938357	1.1299	1.16939	1.12006	1.01905	1.12559	1.08305	1.09925	1.30858	1.07587	1.04669	1.1352	1.04328	0.990912	1.63217	1.55277	1.39866	1.72228	1.30488	1.53967	1.45182	1.23388	1.2712	1.54703	1.38629	1.39062	1.31937	1.19655	1.69689	1.31198	1.22026	1.18884	1.10266	1.13539	1.19034	1.24994	1.04436	1.17763	1.12675	1.2669	1.15146	1.1182	1.22014	0.930774
	1.24261	1.1797	1.14377	1.03905	0.950896	0.938213	1.034	1.11818	1.03371	0.945701	1.02003	0.986228	1.0133	1.1323	1.01273	1.05676	1.06925	0.962636	0.930673	1.66319	1.59292	1.46462	1.70565	1.46421	1.54844	1.47261	1.45564	1.32219	1.49528	1.45392	1.45766	1.32836	1.27475	1.85259	1.49092	1.31605	1.36129	1.20726	1.19199	1.2482	1.33405	1.14979	1.29788	1.33906	1.31672	1.25391	1.211	1.39953	1.34355
14	1.32382	1.23853	1.02107	1.08016	1.22225	1.26284	1.25058	1.27953	1.32573	1.1387	1.33485	1.3672	1.35923	1.21537	1.14435	1.19967	1.34975	0.989983	1.15328	1.6675	1.59884	1.4888	1.59269	1.51592	1.5562	1.47203	1.54585	1.32747	1.50553	1.48085	1.48906	1.32751	1.31434	1.8844	1.59498	1.38147	1.54777	1.29267	1.22828	1.33531	1.40311	1.22569	1.37795	1.4759	1.38954	1.34809	1.27373	1.53095	1.47822
	1.45711	1.37522	1.56225	1.32337	1.4043	1.49751	1.41544	1.4277	1.49268	1.26313	1.4852	1.64952	1.59954	1.59109	1.24771	1.32342	1.55026	1.35163	1.28891	1.64768	1.57821	1.48167	1.69316	1.5061	1.54249	1.46044	1.56072	1.33581	1.49857	1.46136	1.44707	1.3147	1.34273	1.83513	1.64677	1.47135	1.62893	1.32337	1.23886	1.37167	1.41485	1.26903	1.41731	1.54917	1.43261	1.38371	1.31489	1.62484	1.54068
	1.48415	1.40664	1.63257	1.39457	1.45805	1.58587	1.4868	1.49367	1.55982	1.31619	1.54311	1.72429	1.67334	1.64982	1.29481	1.38042	1.65668	1.43996	1.31593	1.62073	1.55789	1.47967	1.62589	1.5099	1.53454	1.45952	1.56389	1.3301	1.44174	1.48316	1.4589	1.30917	1.365	1.90636	1.67077	1.5186	1.66876	1.34725	1.24265	1.39389	1.43068	1.31588	1.45022	1.59913	1.46848	1.43246	1.33806	1.68738	1.5859
	1.4778	1.40731	1.64385	1.40985	1.46554	1.59812	1.49407	1.50506	1.5677	1.31815	1.55099	1.75962	1.66753	1.63504	1.29997	1.38731	1.67139	1.46154	1.33455	1.59712	1.53678	1.46531	1.4668	1.48705	1.5051	1.44766	1.54963	1.3197	1.38925	1.45662	1.44224	1.28588	1.36411	1.88105	1.65619	1.54321	1.66778	1.33981	1.24194	1.38811	1.40211	1.3205	1.43965	1.61455	1.47589	1.44997	1.34219	1.70784	1.59729
	1.47141	1.40288	1.63004	1.4092	1.46188	1.57583	1.48636	1.50769	1.558	1.31403	1.5408	1.74807	1.65593	1.61722	1.29866	1.38362	1.6661	1.46723	1.34514	1.58999	1.51279	1.45186	1.47362	1.45724	1.48109	1.43743	1.53785	1.32891	1.43892	1.44639	1.44068	1.29313	1.38412	1.8299	1.68123	1.5735	1.67786	1.34595	1.23962	1.41724	1.41532	1.351	1.45112	1.64173	1.49343	1.48421	1.35673	1.72257	1.6128
	1.48261	1.40922	1.60777	1.40933	1.46677	1.57394	1.49482	1.51474	1.56425	1.31488	1.54711	1.75199	1.66445	1.6267	1.31289	1.38685	1.66319	1.47088	1.34675	1.57716	1.4866	1.44214	1.57705	1.44596	1.47295	1.43004	1.52791	1.30235	1.41624	1.43924	1.41167	1.28261	1.40075	1.84326	1.69814	1.60166	1.71196	1.34958	1.24943	1.43749	1.41756	1.37305	1.4535	1.6535	1.50963	1.50422	1.3681	1.73787	1.61366
15	1.48489	1.40556	1.60988	1.40767	1.45773	1.5619	1.49621	1.51082	1.5633	1.31379	1.5358	1.75032	1.67516	1.6686	1.31729	1.38985	1.65744	1.47186	1.35619	1.5676	1.49915	1.4393	1.61223	1.45261	1.46755	1.42696	1.52144	1.30252	1.42863	1.43064	1.40069	1.27831	1.4059	1.88054	1.69465	1.6201	1.70154	1.34137	1.2546	1.43746	1.41898	1.38228	1.45156	1.63745	1.52167	1.51131	1.37029	1.73577	1.63391
	1.48494	1.41348	1.61639	1.40269	1.4447	1.55999	1.49797	1.51168	1.57014	1.32277	1.53427	1.73512	1.66121	1.63747	1.31829	1.39264	1.6652	1.45472	1.35417	1.55829	1.49768	1.43663	1.64121	1.4302	1.46136	1.42565	1.51533	1.29249	1.40853	1.42662	1.39458	1.27902	1.40988	1.86503	1.69657	1.63313	1.71514	1.33297	1.25589	1.42271	1.40317	1.37216	1.4418	1.64919	1.52222	1.52534	1.36849	1.73631	1.62561
	1.4913	1.41552	1.63072	1.41072	1.45192	1.58127	1.50783	1.5164	1.5677	1.32102	1.54011	1.73652	1.66077	1.63554	1.32368	1.39551	1.68512	1.45638	1.35811	1.57678	1.51459	1.44233	1.61083	1.41335	1.486	1.43704	1.51545	1.28967	1.43978	1.42523	1.39369	1.289	1.40547	1.77852	1.66812	1.64578	1.73491	1.33098	1.2517	1.42943	1.39089	1.37712	1.43494	1.62686	1.52084	1.51998	1.36653	1.72717	1.61326
	1.48592	1.40412	1.60613	1.40391	1.44583	1.5651	1.4837	1.51096	1.5566	1.32133	1.52929	1.71928	1.62101	1.63174	1.31683	1.3934	1.65839	1.45379	1.34447	1.55253	1.49642	1.42682	1.62327	1.41587	1.48579	1.43379	1.50391	1.29961	1.40408	1.40904	1.38827	1.29321	1.406	1.7587	1.67256	1.65065	1.71905	1.32489	1.24728	1.42324	1.38841	1.38026	1.43574	1.61343	1.52113	1.52024	1.36858	1.71247	1.60038
	1.48249	1.41007	1.59132	1.40291	1.44783	1.55087	1.49332	1.50795	1.55708	1.32145	1.53296	1.71674	1.65077	1.62996	1.3117	1.39141	1.65425	1.45005	1.34478	1.54548	1.50971	1.43086	1.62197	1.40361	1.48431	1.434	1.4963	1.29806	1.41025	1.39121	1.388	1.28648	1.39969	1.72864	1.64263	1.65151	1.71183	1.3227	1.24354	1.40986	1.38375	1.38284	1.42924	1.62034	1.52009	1.5275	1.36768	1.71191	1.59821
	1.48264	1.40886	1.62729	1.40629	1.44298	1.57361	1.49826	1.51815	1.55617	1.32712	1.52787	1.71795	1.64695	1.6255	1.31986	1.39237	1.65395	1.45354	1.34975	1.56742	1.51884	1.43033	1.65315	1.41986	1.49709	1.45161	1.5061	1.32366	1.43999	1.41337	1.42716	1.30301	1.41056	1.83934	1.65442	1.66576	1.70708	1.3235	1.24558	1.41762	1.3984	1.40286	1.44088	1.62118	1.52542	1.5364	1.37015	1.71077	1.59522
16	1.48692	1.40855	1.59894	1.40243	1.43728	1.54815	1.47832	1.51448	1.55374	1.33182	1.53092	1.71207	1.64449	1.63611	1.315	1.39424	1.64916	1.44719	1.33523	1.57039	1.5337	1.44292	1.73381	1.42497	1.50365	1.45115	1.51119	1.32109	1.4223	1.41649	1.43104	1.3138	1.39466	1.82541	1.64585	1.65375	1.6844	1.32483	1.24505	1.40918	1.39074	1.39374	1.42078	1.58915	1.50776	1.51631	1.36546	1.69968	1.59653
	1.49671	1.41318	1.60961	1.41205	1.44314	1.55788	1.50789	1.51626	1.55843	1.32611	1.52785	1.71671	1.64397	1.64032	1.3118	1.39294	1.6519	1.45525	1.32646	1.57193	1.53219	1.4319	1.68955	1.41385	1.50547	1.45722	1.49994	1.31752	1.5106	1.41442	1.44587	1.31202	1.36347	1.84813	1.58091	1.67613	1.67076	1.31231	1.23048	1.3911	1.38398	1.3908	1.44453	1.5926	1.52335	1.51491	1.3627	1.68993	1.58815
	1.48975	1.40717	1.61488	1.40574	1.4533	1.54489	1.50748	1.51657	1.55381	1.33209	1.53811	1.72834	1.64254	1.63971	1.30218	1.39656	1.64175	1.44387	1.32068	1.56437	1.53205	1.43337	1.67829	1.43145	1.51219	1.47401	1.48727	1.31166	1.436	1.42335	1.44895	1.31417	1.39495	1.84657	1.64126	1.65514	1.68083	1.31533	1.24256	1.38793	1.38532	1.38449	1.41827	1.58198	1.50664	1.52387	1.36141	1.67669	1.57229
	1.48754	1.41869	1.61026	1.4021	1.4515	1.53742	1.49264	1.52096	1.56059	1.33032	1.54992	1.72651	1.63317	1.65745	1.31074	1.40026	1.65698	1.45124	1.35593	1.56289	1.52994	1.43941	1.76882	1.43902	1.50623	1.45903	1.47615	1.30225	1.4844	1.42702	1.45523	1.316	1.38249	1.71804	1.61934	1.64897	1.69318	1.30994	1.24289	1.39896	1.37779	1.37582	1.40506	1.57632	1.50509	1.5191	1.35106	1.67489	1.57042
	1.49403	1.42274	1.60946	1.40395	1.44434	1.54331	1.49212	1.51856	1.55057	1.32568	1.54558	1.70222	1.62758	1.64125	1.30755	1.39033	1.64764	1.44817	1.33331	1.54039	1.52093	1.42804	1.67274	1.40798	1.50198	1.46398	1.46219	1.29545	1.4368	1.42292	1.45625	1.30871	1.38663	1.7145	1.6318	1.63999	1.70209	1.32009	1.24096	1.39876	1.38977	1.38536	1.42638	1.58417	1.50141	1.51946	1.36447	1.67627	1.56193
	1.49711	1.42706	1.61466	1.40507	1.44399	1.55958	1.49127	1.51996	1.56172	1.33166	1.54921	1.72167	1.6342	1.65137	1.32063	1.39711	1.65104	1.44347	1.32934	1.51177	1.5142	1.41388	1.62692	1.38664	1.48706	1.45192	1.44274	1.29306	1.44991	1.40669	1.44369	1.29737	1.38387	1.70268	1.63286	1.64701	1.69991	1.3198	1.24527	1.40941	1.38429	1.39506	1.41934	1.58708	1.50936	1.52273	1.3662	1.67865	1.57789
17	1.50032	1.42286	1.59964	1.40553	1.44833	1.57035	1.47506	1.51775	1.55566	1.32389	1.53872	1.70944	1.64428	1.6358	1.31594	1.39688	1.63998	1.44488	1.33417	1.50463	1.47873	1.40746	1.57125	1.37216	1.46539	1.43303	1.43502	1.27174	1.42216	1.39322	1.39009	1.28499	1.38049	1.70597	1.6169	1.65179	1.68313	1.30981	1.23687	1.38997	1.37655	1.38093	1.41576	1.57277	1.49804	1.51544	1.35813	1.66018	1.57549
	1.49184	1.42036	1.61673	1.40298	1.45349	1.55166	1.47732	1.51451	1.5454	1.32932	1.54442	1.70942	1.66603	1.63565	1.31291	1.40456	1.63815	1.4477	1.32429	1.46645	1.4712	1.40261	1.56785	1.35324	1.44395	1.42388	1.42482	1.25846	1.392	1.38182	1.40624	1.27756	1.38749	1.75235	1.62843	1.66454	1.70236	1.32183	1.23527	1.39864	1.37716	1.39583	1.42955	1.56917	1.4982	1.51395	1.35803	1.68267	1.56365
	1.51673	1.42217	1.60511	1.4188	1.45792	1.54632	1.49127	1.52422	1.56351	1.34656	1.56133	1.71115	1.69039	1.66962	1.32512	1.41109	1.66071	1.48179	1.32434	1.4605	1.46685	1.39805	1.53751	1.351	1.43632	1.42464	1.44829	1.26964	1.41071	1.3786	1.36491	1.27283	1.38651	1.85275	1.61453	1.65338	1.68434	1.31021	1.24133	1.38651	1.36765	1.37591	1.41863	1.57822	1.49167	1.50847	1.35524	1.65985	1.5786
	1.50777	1.41595	1.62419	1.40604	1.45448	1.53852	1.48833	1.5158	1.5584	1.33079	1.5356	1.72421	1.68226	1.63754	1.32853	1.41108	1.65582	1.4622	1.31571	1.51015	1.47949	1.40424	1.68887	1.35537	1.43021	1.43345	1.4485	1.28007	1.41831	1.39096	1.34976	1.28491	1.37473	1.86509	1.60536	1.6523	1.67223	1.30862	1.23621	1.38568	1.37025	1.36981	1.41963	1.57237	1.4923	1.5114	1.35379	1.6578	1.57376
	1.50519	1.41792	1.57315	1.40821	1.4567	1.52937	1.46666	1.5155	1.55637	1.33406	1.5338	1.7112	1.6695	1.65955	1.32609	1.40542	1.63878	1.45665	1.31722	1.53114	1.49016	1.40569	1.78643	1.36853	1.44678	1.43782	1.46028	1.27961	1.48304	1.39467	1.38187	1.30171	1.35547	1.80584	1.61429	1.63904	1.65896	1.30309	1.23598	1.37075	1.37022	1.37206	1.41666	1.5716	1.49315	1.49777	1.3507	1.66273	1.57186
	1.5033	1.41967	1.59686	1.40365	1.44457	1.5437	1.47683	1.5086	1.55191	1.32994	1.54839	1.7066	1.66856	1.67544	1.32133	1.40302	1.64629	1.47131	1.34124	1.52597	1.48712	1.4128	1.70512	1.37937	1.45447	1.43674	1.46247	1.29088	1.46469	1.40591	1.40956	1.30418	1.35654	1.8766	1.61779	1.63941	1.64908	1.30441	1.23744	1.38966	1.38107	1.38687	1.41479	1.55306	1.48888	1.48859	1.34663	1.65789	1.54556
18	1.49561	1.41407	1.5779	1.4056	1.44883	1.52754	1.48152	1.49753	1.5445	1.31966	1.52252	1.67482	1.62287	1.64596	1.31525	1.39736	1.65418	1.45449	1.31878	1.50569	1.47801	1.38857	1.62851	1.35969	1.42538	1.4193	1.45442	1.28462	1.4888	1.42204	1.40254	1.30233	1.35408	1.6884	1.60287	1.63177	1.63613	1.30178	1.23376	1.37531	1.36834	1.37568	1.41117	1.56592	1.49057	1.49849	1.34759	1.65492	1.54459
	1.5059	1.42207	1.59654	1.40476	1.44623	1.52881	1.49608	1.51129	1.55218	1.33208	1.55175	1.69605	1.63289	1.64098	1.32219	1.40363	1.64388	1.47518	1.3362	1.50795	1.47111	1.39226	1.70452	1.37636	1.43518	1.42762	1.46504	1.28582	1.4206	1.4261	1.39382	1.29151	1.3592	1.78332	1.60307	1.62682	1.61782	1.30264	1.24359	1.37202	1.36521	1.375	1.40761	1.55327	1.47666	1.47578	1.34891	1.65209	1.57897
	1.50766	1.41666	1.55414	1.39674	1.43882	1.53086	1.48751	1.49974	1.53602	1.33187	1.53313	1.7092	1.64294	1.65359	1.31157	1.39373	1.6422	1.47184	1.31697	1.50043	1.48879	1.40931	1.68232	1.37508	1.43052	1.43374	1.45758	1.30051	1.4443	1.41909	1.39209	1.28838	1.37129	1.7627	1.61019	1.61761	1.6016	1.30579	1.2372	1.38253	1.37448	1.39061	1.42174	1.56359	1.49103	1.47466	1.3522	1.64046	1.55087
	1.4901	1.40583	1.57945	1.40605	1.46021	1.51736	1.47657	1.50792	1.5422	1.33038	1.53542	1.70783	1.66713	1.62485	1.31896	1.3962	1.65323	1.46735	1.32406	1.49465	1.49894	1.42118	1.63332	1.39936	1.43754	1.43803	1.46858	1.29754	1.47774	1.42855	1.44	1.29518	1.36922	1.81308	1.60116	1.62334	1.63195	1.31161	1.24734	1.38758	1.38675	1.40411	1.42891	1.58838	1.49278	1.48355	1.34909	1.63631	1.54956
	1.48972	1.40632	1.57927	1.39886	1.45146	1.55084	1.4629	1.50025	1.53992	1.32933	1.54394	1.69724	1.67224	1.65052	1.31807	1.39293	1.64023	1.4757	1.31775	1.48638	1.49545	1.40319	1.67859	1.39443	1.44037	1.43664	1.46342	1.30215	1.5205	1.43211	1.425	1.30047	1.35573	1.70843	1.58473	1.61362	1.62054	1.30375	1.23848	1.38637	1.37786	1.37661	1.40918	1.56339	1.47696	1.48737	1.35179	1.63133	1.53338
	1.49888	1.4085	1.60905	1.39415	1.45183	1.52916	1.47642	1.49472	1.5455	1.32853	1.53996	1.67051	1.64532	1.65116	1.31442	1.39899	1.63141	1.45368	1.33902	1.42783	1.49945	1.42593	1.6929	1.382	1.4415	1.43085	1.46433	1.2885	1.50004	1.43207	1.42053	1.31172	1.35431	1.80415	1.55629	1.59874	1.62494	1.29848	1.2359	1.36355	1.36616	1.36084	1.40468	1.53808	1.47449	1.46856	1.34854	1.61154	1.5445
19	1.5051	1.40917	1.59024	1.40002	1.45774	1.53667	1.46832	1.49758	1.55031	1.33261	1.5445	1.70025	1.65717	1.66776	1.32753	1.39468	1.64454	1.47112	1.33603	1.40215	1.5019	1.40847	1.62468	1.38659	1.43965	1.43256	1.45819	1.31124	1.49521	1.43095	1.4195	1.30185	1.33721	1.69565	1.54724	1.5745	1.5823	1.30508	1.23845	1.36892	1.35553	1.35635	1.3984	1.53934	1.46732	1.46818	1.3409	1.61523	1.52673
	1.50477	1.41192	1.56446	1.3941	1.4493	1.51911	1.46721	1.49423	1.53425	1.34199	1.53434	1.69549	1.63712	1.6695	1.31578	1.39447	1.64712	1.46348	1.35231	1.4311	1.51166	1.41068	1.65046	1.40987	1.459	1.44664	1.46559	1.31148	1.45124	1.43654	1.42571	1.30256	1.35934	1.80002	1.58919	1.59286	1.59461	1.30429	1.23051	1.37216	1.36072	1.35788	1.40047	1.55296	1.47966	1.46101	1.34319	1.63386	1.52448
	1.49447	1.41483	1.60369	1.40203	1.44596	1.53035	1.4581	1.49242	1.54081	1.33393	1.53662	1.68724	1.63828	1.66941	1.3155	1.39599	1.64243	1.44794	1.32168	1.49915	1.50839	1.41004	1.69398	1.38927	1.4784	1.45284	1.47931	1.31652	1.50417	1.43374	1.39401	1.30594	1.35406	1.83257	1.57429	1.5885	1.60283	1.30456	1.23599	1.37842	1.36169	1.36275	1.39084	1.54743	1.46703	1.46125	1.33801	1.62427	1.548
	1.50903	1.41252	1.59797	1.40457	1.45465	1.52684	1.45229	1.48648	1.53005	1.3335	1.54703	1.71456	1.6732	1.68314	1.32911	1.40115	1.6456	1.46815	1.32527	1.5151	1.53042	1.41882	1.71165	1.39445	1.48742	1.46103	1.48416	1.33244	1.4515	1.43332	1.42608	1.31877	1.32916	1.69766	1.59626	1.5811	1.55331	1.30122	1.24377	1.36098	1.35381	1.3326	1.38289	1.53272	1.45914	1.46234	1.33844	1.60187	1.53093
	1.49816	1.41349	1.6028	1.40154	1.4527	1.53387	1.44144	1.49529	1.53946	1.32417	1.52313	1.69901	1.63692	1.65154	1.32017	1.40072	1.63033	1.45134	1.32515	1.5723	1.52611	1.43493	1.73129	1.41756	1.5188	1.47238	1.5019	1.34232	1.52005	1.45625	1.48571	1.32428	1.35613	1.80264	1.5568	1.56675	1.61299	1.29976	1.24454	1.39873	1.37877	1.37049	1.40294	1.53726	1.48249	1.48296	1.33566	1.60613	1.55661
	1.50068	1.41099	1.56289	1.39804	1.42716	1.51041	1.43532	1.48616	1.53156	1.33017	1.54055	1.67887	1.66711	1.63876	1.32229	1.39518	1.63358	1.46916	1.33059	1.58536	1.55027	1.43922	1.82467	1.43966	1.54123	1.49435	1.51057	1.34395	1.53535	1.45265	1.48041	1.339	1.3494	1.75474	1.57112	1.56856	1.58777	1.2932	1.23805	1.39056	1.37561	1.35501	1.38068	1.52145	1.45438	1.47898	1.32484	1.60023	1.53311
20G	12.23.24	Notes:	*48Hr Pretreatment												3.11.25	Notes:	*48Hr Pretreatment													5.31.25	Notes:	*24 Hr Pretreatment
	ROI 2 (Average)	ROI 3 (Average)	ROI 7 (Average)	ROI 9 (Average)	ROI 11 (Average)	ROI 14 (Average)	ROI 17 (Average)	ROI 18 (Average)	ROI 19 (Average)	ROI 20 (Average)	ROI 21 (Average)	ROI 22 (Average)	ROI 23 (Average)	ROI 24 (Average)	ROI 2 (Average)	ROI 3 (Average)	ROI 7 (Average)	ROI 8 (Average)	ROI 10 (Average)	ROI 14 (Average)	ROI 15 (Average)	ROI 16 (Average)	ROI 18 (Average)	ROI 19 (Average)	ROI 20 (Average)	ROI 23 (Average)	ROI 25 (Average)	ROI 26 (Average)	ROI 30 (Average)	ROI 2 (Average)	ROI 3 (Average)	ROI 4 (Average)	ROI 5 (Average)	ROI 6 (Average)	ROI 9 (Average)	ROI 10 (Average)	ROI 11 (Average)	ROI 12 (Average)	ROI 14 (Average)	ROI 16 (Average)	ROI 17 (Average)	ROI 22 (Average)	ROI 24 (Average)	ROI 26 (Average)	ROI 27 (Average)	ROI 28 (Average)	ROI 30 (Average)
0	0.692042	0.697269	0.639171	0.702273	0.661486	0.633003	0.774628	0.77591	0.716583	0.916908	0.681475	0.656803	0.694317	0.658379	0.654703	0.672346	0.679712	0.688226	0.685752	0.762022	0.849418	0.651641	0.765719	0.697277	0.658146	0.683399	0.713407	0.844701	0.701103	0.716498	0.709529	0.800596	0.696488	0.671971	0.639563	0.889146	0.695672	0.762717	0.835057	0.690592	0.702758	0.639032	0.702934	0.657456	0.723329	0.715104	0.663277
	0.701621	0.714368	0.642915	0.705568	0.660646	0.633125	0.777288	0.775983	0.720836	0.841246	0.682162	0.659729	0.695597	0.661437	0.664861	0.949699	0.682967	0.687805	0.686379	0.780495	0.855339	0.65369	0.817148	0.778468	0.787644	0.678507	0.713801	0.845772	0.694921	0.702901	0.716915	0.852196	0.69692	0.673365	0.640581	0.84422	0.695878	0.762469	0.856404	0.69436	0.699355	0.644027	0.704108	0.665149	0.721228	0.718032	0.773324
	0.706686	0.736677	0.647401	0.708411	0.665818	0.637614	0.779244	0.780049	0.725514	0.782775	0.679662	0.666472	0.69874	0.665789	0.670617	0.997025	0.678008	0.678463	0.679645	0.762458	0.845989	0.649742	0.81315	0.854946	0.84007	0.699629	0.712952	0.821986	0.690249	0.686995	0.722977	0.877989	0.700643	0.676718	0.639665	0.820503	0.692321	0.72532	0.866526	0.698345	0.698126	0.644553	0.704323	0.667843	0.718122	0.718534	0.80082
	0.714318	0.755384	0.650752	0.714999	0.667299	0.654317	0.778151	0.77846	0.72391	0.748677	0.680812	0.670454	0.698209	0.677273	0.683702	1.02707	0.678313	0.679155	0.677102	0.799469	0.850869	0.646648	0.851119	0.900431	0.865902	0.690262	0.719015	0.852004	0.71103	0.676021	0.726352	0.902354	0.705968	0.682859	0.638972	0.797018	0.690043	0.711186	0.861773	0.699038	0.693588	0.644031	0.702022	0.668491	0.716081	0.719062	0.83131
	0.717098	0.771167	0.651231	0.718224	0.669235	0.679083	0.780577	0.780178	0.72292	0.723191	0.677852	0.674401	0.698408	0.687558	0.700404	1.03187	0.677942	0.67649	0.674077	0.772187	0.832839	0.647498	0.844005	0.912752	0.873524	0.687603	0.709746	0.796008	0.732503	0.669393	0.735413	0.930754	0.713551	0.691016	0.644356	0.783674	0.693502	0.702179	0.863979	0.703501	0.696411	0.648278	0.706673	0.679252	0.723686	0.724375	0.821334
	0.712225	0.777087	0.652769	0.717739	0.666095	0.686243	0.778946	0.775981	0.730892	0.702025	0.676406	0.672736	0.697109	0.696384	0.711372	0.995756	0.678289	0.673105	0.67173	0.737788	0.819286	0.646789	0.800219	0.915753	0.859045	0.684719	0.703795	0.75919	0.710983	0.663864	0.744308	0.952577	0.719359	0.693446	0.647151	0.769729	0.695549	0.695496	0.845125	0.706845	0.697931	0.650356	0.709437	0.694373	0.744017	0.729648	0.837976
1	0.729547	0.798326	0.658781	0.726396	0.671762	0.70083	0.786976	0.783569	0.728305	0.693572	0.691645	0.680862	0.703306	0.709468	0.701672	0.991065	0.682677	0.672884	0.671708	0.721491	0.776349	0.647158	0.803901	0.90909	0.840073	0.679977	0.710172	0.743271	0.695323	0.661691	0.751311	0.963254	0.78898	0.708104	0.653947	0.765143	0.831009	0.703915	0.814494	0.713625	0.701559	0.653666	0.715213	0.773793	0.792661	0.739665	0.811385
	0.721169	0.811265	0.658939	0.734406	0.670016	0.702919	0.786819	0.781994	0.726159	0.681308	0.687151	0.680674	0.700789	0.712679	0.702688	0.986672	0.841845	0.796946	0.673707	0.717193	0.751202	0.645703	0.755548	0.875575	0.855036	0.700725	0.708153	0.732906	0.685559	0.658562	0.755384	0.957679	0.795071	0.712126	0.814244	0.759679	0.856358	0.699205	0.771027	0.720605	0.805829	0.656847	0.716279	0.784066	0.792428	0.738243	0.760904
	0.730795	0.82515	0.659519	0.743438	0.674218	0.709152	0.787976	0.790453	0.733668	0.688565	0.699316	0.690276	0.707203	0.733866	0.702081	0.94321	0.867187	0.834938	0.672739	0.711853	0.731929	0.645269	0.732229	0.810952	0.835302	0.698322	0.719792	0.721604	0.68222	0.657569	0.760249	0.95228	0.816702	0.720945	0.850599	0.756713	0.886921	0.698481	0.750043	0.726352	0.804227	0.662303	0.720707	0.804949	0.808807	0.756855	0.744062
	0.731493	0.818878	0.658632	0.746842	0.674277	0.702144	0.790223	0.788375	0.735478	0.684415	0.722847	0.694712	0.706784	0.734543	0.731051	0.934018	0.890183	0.875693	0.676678	0.709846	0.722559	0.651474	0.724724	0.781101	0.774561	0.829193	0.725936	0.718826	0.733143	0.65702	0.762135	0.878587	0.849303	0.728057	0.837622	0.754559	0.917966	0.701238	0.732557	0.728997	0.757523	0.668056	0.776499	0.796159	0.807342	0.781978	0.722494
	0.729251	0.792032	0.659082	0.749705	0.673966	0.696923	0.788036	0.786497	0.732952	0.682228	0.730073	0.696537	0.706221	0.736703	0.740636	0.858023	0.919873	0.900193	0.676512	0.707074	0.715881	0.658103	0.715969	0.759278	0.741925	0.89632	0.733343	0.712526	0.736685	0.657578	0.761537	0.855889	0.83371	0.730053	0.881683	0.748413	0.926253	0.69799	0.717444	0.728707	0.747071	0.666545	0.78462	0.791283	0.851795	0.794029	0.701923
	0.732239	0.781259	0.664009	0.754596	0.679534	0.695862	0.794782	0.798848	0.740625	0.785838	0.739364	0.699323	0.710928	0.733423	0.725927	0.809548	0.902462	0.90486	0.673544	0.700026	0.705509	0.663639	0.710916	0.737278	0.716679	0.895386	0.738613	0.704147	0.745493	0.657245	0.758507	0.833886	0.840505	0.73306	0.881977	0.744656	0.923679	0.694934	0.704149	0.728069	0.737805	0.665059	0.802859	0.794343	0.881159	0.805346	0.688556
2	0.732601	0.77169	0.662863	0.755377	0.680044	0.683246	0.813395	0.815736	0.766347	0.974261	0.760321	0.700551	0.715337	0.719655	0.740135	0.776182	0.877098	0.881525	0.674277	0.697474	0.70382	0.661375	0.796245	0.728997	0.701841	0.868518	0.73924	0.701614	0.73931	0.657246	0.762253	0.814987	0.836488	0.740828	0.873109	0.837484	0.921001	0.69495	0.695078	0.728087	0.734234	0.667327	0.797406	0.784398	0.903398	0.815397	0.679356
	0.733543	0.766378	0.671518	0.753173	0.707424	0.678663	0.830483	0.816551	0.768975	0.994183	0.748015	0.701164	0.715777	0.714551	0.746374	0.752233	0.816559	0.914371	0.678385	0.710258	0.833267	0.677663	0.841466	0.720834	0.691646	0.840658	0.749361	0.703515	0.736847	0.664356	0.790879	0.802371	0.85353	0.746275	0.894265	0.847899	0.898707	0.699332	0.689278	0.733421	0.733377	0.672269	0.840001	0.782097	0.941795	0.821175	0.675877
	0.739774	0.778624	0.674101	0.757615	0.714685	0.673791	0.831819	0.816257	0.761415	0.97675	0.73017	0.697775	0.713815	0.709622	0.731097	0.729467	0.787792	0.825219	0.680719	0.726312	0.858041	0.676465	0.866276	0.715915	0.68553	0.804786	0.732565	0.699881	0.730188	0.865268	0.796431	0.787389	0.830315	0.754369	0.906906	0.898706	0.846789	0.692517	0.681723	0.729103	0.726595	0.666004	0.864235	0.754801	0.960252	0.820144	0.66707
	0.735407	0.780204	0.675773	0.758982	0.716579	0.667154	0.829971	0.814717	0.757431	0.9355	0.726268	0.698393	0.715894	0.704704	0.722285	0.707416	0.764644	0.803003	0.676505	0.774853	0.864221	0.665645	0.905778	0.716887	0.674446	0.753683	0.722879	0.694551	0.721546	0.946843	0.779732	0.775456	0.813506	0.75607	0.877335	0.963622	0.820437	0.688211	0.680166	0.732004	0.72392	0.668742	0.810797	0.747706	0.964341	0.827739	0.749881
	0.734423	0.779092	0.677217	0.758251	0.713879	0.667665	0.829785	0.814225	0.756955	0.854597	0.724179	0.701319	0.713387	0.700412	0.725063	0.708653	0.748986	0.862133	0.678995	0.789701	0.862069	0.663469	0.876762	0.844187	0.691783	0.740425	0.733109	0.700928	0.725089	1.01653	0.789325	0.771953	0.805453	0.763374	0.920117	1.00709	0.805557	0.69133	0.683782	0.735186	0.724502	0.674891	0.804448	0.743371	0.934918	0.837322	0.904373
	0.734876	0.786064	0.674877	0.754706	0.703627	0.667963	0.816267	0.811471	0.751826	0.816839	0.721984	0.705556	0.712592	0.698019	0.727477	0.704393	0.737672	0.785796	0.679594	0.79808	0.869273	0.666513	0.869037	0.906648	0.800535	0.732371	0.744469	0.699312	0.782138	1.07784	0.789436	0.768232	0.792204	0.756254	0.84043	1.03214	0.787997	0.689557	0.708517	0.739343	0.724039	0.675755	0.79409	0.737976	0.947301	0.847108	0.919701
3	0.731996	0.784266	0.677065	0.754293	0.703037	0.673075	0.823569	0.812442	0.755403	0.782839	0.715359	0.703834	0.717422	0.69857	0.734764	1.05539	0.734414	0.768912	0.683185	0.796847	0.858169	0.766343	0.906286	0.942557	0.856095	0.723097	0.737076	0.71378	0.768042	1.04378	0.786664	0.764823	0.785211	0.751489	0.785535	1.04576	0.779695	0.696354	0.915163	0.763471	0.736797	0.687032	0.801151	0.735578	0.985394	0.867192	0.957105
	0.740903	0.783789	0.688377	0.761188	0.708316	0.676404	0.83114	0.819846	0.765279	0.757404	0.718394	0.708577	0.727898	0.706735	0.73711	1.07059	0.72943	0.749716	0.688649	0.771861	0.841098	0.714646	0.80885	0.935753	0.879564	0.718337	0.739644	0.716115	0.726293	0.972778	0.801917	0.850607	0.79036	0.759834	0.764735	1.03533	0.781143	0.701512	0.971328	0.759837	0.743011	0.691249	0.799862	0.732887	0.920503	0.867632	0.896877
	0.746972	0.777313	0.690562	0.760969	0.706731	0.68163	0.830597	0.823262	0.762337	0.741546	0.721695	0.711668	0.733416	0.709428	0.73672	1.05774	0.72167	0.734265	0.686037	0.758959	0.819506	0.703587	0.785143	0.89862	0.869426	0.709811	0.737148	0.703377	0.71444	0.912637	0.787568	0.808033	0.785382	0.754424	0.738793	1.04106	0.765397	0.696654	0.988755	0.757476	0.737653	0.689604	0.793761	0.724553	0.877434	0.859307	0.848854
	0.745476	0.783257	0.682641	0.753488	0.698393	0.678391	0.818066	0.812758	0.754132	0.721346	0.708334	0.703869	0.726731	0.706029	0.730017	1.04244	0.720568	0.726428	0.726499	0.747972	0.78757	0.707591	0.763903	0.850565	0.868926	0.706758	0.730872	0.701746	0.709326	0.8571	0.798722	0.915945	0.776039	0.744917	0.716823	1.03481	0.751077	0.693363	0.974476	0.759705	0.731065	0.679977	0.785196	0.716415	0.846277	0.854463	0.884683
	0.760904	0.81518	0.686248	0.764167	0.700489	0.677252	0.817158	0.812663	0.752586	0.708982	0.711181	0.708186	0.724824	0.712522	0.725379	0.998503	0.718026	0.720796	0.709442	0.740192	0.801031	0.71018	0.750008	0.819483	0.842972	0.703772	0.737723	0.70349	0.710811	0.812095	0.792656	0.965756	0.771465	0.738959	0.703356	1.02226	0.750547	0.800045	0.968152	0.753781	0.728339	0.678446	0.777503	0.714863	0.823605	0.836689	0.907408
	0.775407	0.83825	0.690157	0.76931	0.705321	0.684485	0.823243	0.814705	0.76085	0.706819	0.725237	0.726092	0.728777	0.74822	0.719383	0.960814	0.723288	0.715933	0.702734	0.731813	0.78304	0.704902	0.731472	0.788537	0.81422	0.701226	0.730481	0.702035	0.744588	0.774688	0.795053	0.997898	0.768469	0.736723	0.691915	0.929395	0.745523	0.859778	0.931886	0.752804	0.725539	0.676182	0.766928	0.7296	0.805691	0.821656	0.818147
4	0.780774	0.847469	0.688445	0.767445	0.703065	0.708162	0.817217	0.808378	0.747783	0.697104	0.730854	0.724889	0.723283	0.763208	0.718899	0.977584	0.736245	0.720635	0.700154	0.726962	0.789476	0.698479	0.727914	0.797145	0.775124	0.70296	0.724533	0.70024	0.745211	0.755303	0.809361	1.04109	0.796978	0.75303	0.70029	0.901819	0.753755	0.834594	0.923945	0.754092	0.730247	0.679992	0.771867	0.742477	0.803541	0.824425	0.798255
	0.788342	0.870607	0.684851	0.773291	0.703744	0.723923	0.817189	0.806322	0.749402	0.703963	0.746072	0.723877	0.724988	0.76413	0.715622	0.960033	0.737146	0.71544	0.699942	0.726575	0.807705	0.691155	0.724066	0.783005	0.750711	0.725878	0.733676	0.706244	0.740708	0.727576	0.796066	1.04681	0.776749	0.732988	0.680027	0.860275	0.737094	0.779401	0.89208	0.746649	0.724968	0.673806	0.762621	0.75476	0.791208	0.805496	0.762796
	0.783636	0.895425	0.681345	0.776335	0.710282	0.729193	0.828602	0.812449	0.748329	0.742473	0.762677	0.722254	0.726159	0.767319	0.70954	0.865604	0.739605	0.715207	0.703324	0.726374	0.84076	0.690139	0.739445	0.776253	0.734876	0.757138	0.74462	0.77893	0.737269	0.715067	0.804489	1.05298	0.778924	0.736788	0.677762	0.837163	0.738526	0.767595	0.843219	0.750105	0.726272	0.673259	0.761479	0.774614	0.848264	0.802719	0.747961
	0.779262	0.899193	0.683357	0.772315	0.708574	0.736193	0.836145	0.828038	0.763603	0.833714	0.748463	0.721063	0.733254	0.766759	0.727326	0.83286	0.750108	0.726323	0.717315	0.741966	0.860282	0.711799	0.817711	0.81094	0.73943	0.809253	0.764799	0.804474	0.736886	0.704849	0.806092	1.05104	0.782849	0.73943	0.682512	0.822132	0.909125	0.773556	0.806665	0.752794	0.727967	0.675688	0.763992	0.867877	0.907292	0.806013	0.734391
	0.783243	0.866134	0.688705	0.775124	0.7143	0.734994	0.844238	0.838689	0.765764	0.884094	0.748454	0.7275	0.741236	0.762414	0.701874	0.781669	0.732606	0.705604	0.695588	0.737136	0.816853	0.680604	0.801794	0.802177	0.707642	0.797768	0.741109	0.804069	0.71754	0.691684	0.793523	0.961794	0.771632	0.730828	0.674126	0.798814	0.938875	0.760201	0.775596	0.744478	0.728565	0.668692	0.75755	0.867162	0.916704	0.795647	0.715204
	0.757997	0.814341	0.682381	0.76092	0.712338	0.737205	0.830058	0.824812	0.750099	0.873623	0.735338	0.711747	0.729048	0.745188	0.711534	0.762398	0.904117	0.74733	0.712471	0.778137	0.816812	0.687448	0.813925	0.783675	0.699765	0.796563	0.750535	0.798586	0.715152	0.681349	0.788012	0.921166	0.764567	0.729441	0.669391	0.781862	0.941051	0.748434	0.750297	0.737448	0.716867	0.662501	0.750894	0.873614	0.944095	0.790739	0.710529
5	0.775212	0.827733	0.677401	0.76777	0.711026	0.741248	0.835702	0.841883	0.758958	0.948211	0.732084	0.715121	0.738344	0.758101	0.711604	0.749734	0.944672	0.798088	0.707136	0.772891	0.775787	0.684609	0.807344	0.775127	0.693988	0.773202	0.74319	0.757879	0.709086	0.678008	0.788648	0.898577	0.768006	0.729404	0.669723	0.772296	0.949281	0.734639	0.733099	0.739143	0.716212	0.662837	0.753873	0.872694	0.956223	0.787389	0.699859
	0.781263	0.850188	0.676049	0.787085	0.714543	0.751996	0.833272	0.84705	0.798939	0.942739	0.726725	0.727592	0.743182	0.76695	0.719106	0.744716	0.978597	0.846661	0.709074	0.791356	0.762976	0.686748	0.829964	0.787107	0.718558	0.751774	0.762732	0.753868	0.713998	0.672689	0.791681	0.873331	0.894717	0.72991	0.669168	0.761841	0.941948	0.723714	0.715965	0.740436	0.71969	0.665233	0.751414	0.858671	0.926205	0.782456	0.685814
	0.756329	0.823908	0.67821	0.785089	0.715305	0.754238	0.826267	0.837472	0.792281	0.858953	0.719921	0.724148	0.737848	0.739398	0.72971	0.74264	0.954233	0.880478	0.712421	0.79625	0.75295	0.690641	0.764812	0.772255	0.841704	0.758308	0.753982	0.746563	0.743897	0.668444	0.782907	0.846792	0.914318	0.724838	0.666448	0.7551	0.913392	0.719605	0.7067	0.740705	0.718951	0.672933	0.752231	0.810527	0.882316	0.776087	0.68068
	0.750066	0.798544	0.67919	0.776145	0.712882	0.754498	0.826243	0.83198	0.786257	0.812635	0.715252	0.721814	0.738056	0.72845	0.743424	0.998127	0.92351	0.926931	0.712394	0.7903	0.749849	0.699265	0.755151	0.774145	0.905398	0.763908	0.750812	0.744435	0.736324	0.667545	0.781239	0.829231	0.972989	0.817738	0.667107	0.750976	0.900982	0.71697	0.701537	0.743239	0.722666	0.674108	0.755518	0.793527	0.870756	0.777608	0.676063
	0.741766	0.774839	0.676334	0.767156	0.705535	0.741103	0.822764	0.828299	0.783966	0.778724	0.709468	0.713858	0.733089	0.718706	0.737267	1.05245	0.853508	0.918458	0.70668	0.768097	0.741697	0.693487	0.74271	0.786936	0.938968	0.761796	0.755027	0.742832	0.777657	0.667587	0.780654	0.810642	0.964427	0.826077	0.665365	0.745152	0.851874	0.710348	0.692915	0.743954	0.72384	0.67272	0.83259	0.776054	0.851031	0.778725	0.670576
	0.740041	0.766963	0.680373	0.767364	0.709323	0.731609	0.826247	0.828683	0.776151	0.75905	0.718242	0.715432	0.734405	0.719396	0.746666	1.06141	0.838079	0.941148	0.717461	0.769619	0.754895	0.739021	0.757412	0.925305	0.994889	0.910951	0.758176	0.749207	0.929398	0.666976	0.785742	0.798387	0.980419	0.834207	0.781565	0.74661	0.828977	0.706342	0.690012	0.746591	0.722314	0.678004	0.868783	0.764897	0.849438	0.775906	0.669184
6	0.736466	0.756719	0.677053	0.76624	0.707491	0.736013	0.830018	0.827187	0.777654	0.739432	0.716356	0.711267	0.735435	0.714187	0.777031	1.13031	0.839793	1.06442	0.728766	0.788814	0.919828	0.949459	1.15576	1.08474	1.05425	1.05966	0.825839	0.858486	0.990562	0.910765	0.787165	0.78834	0.992251	0.834625	0.814778	0.743475	0.802575	0.704708	0.684905	0.748934	0.724714	0.676758	0.86526	0.754233	0.888956	0.790829	0.669136
	0.733676	0.759026	0.677977	0.784908	0.707377	0.763816	0.821704	0.833648	0.784323	0.723567	0.758648	0.708164	0.731292	0.708104	0.817256	1.27112	0.841537	1.12284	0.873212	1.00662	1.02284	1.08782	1.23753	1.14327	1.0865	1.12457	0.968099	1.04319	1.0678	1.09225	0.802255	0.790822	1.02619	0.849271	0.873445	0.864997	0.803583	0.711762	0.697724	0.758855	0.735978	0.681546	0.892941	0.758999	0.988067	0.827911	0.813257
	0.748559	0.785938	0.709807	0.845553	0.771665	0.830032	0.850785	0.851284	0.797726	0.846872	0.823205	0.715849	0.740759	0.73462	0.927297	1.38946	0.853918	1.19994	1.00506	1.18527	1.12762	1.23063	1.36533	1.20746	1.14195	1.19903	1.16585	1.15316	1.18069	1.19476	0.82266	0.958292	1.07475	0.869076	0.891798	0.938343	0.797857	0.717524	0.873124	0.772124	0.751058	0.689967	0.922946	0.771586	1.04814	0.899874	1.08608
	0.801234	0.909909	0.753409	0.898297	0.816139	0.955639	0.961044	0.906271	0.870678	1.07133	0.876878	0.799922	0.758633	0.794017	1.08579	1.47038	1.21265	1.27904	1.17334	1.29066	1.19265	1.32316	1.44365	1.25024	1.17924	1.25104	1.29048	1.21291	1.23368	1.27347	0.83374	1.0212	1.09401	0.90901	0.958913	1.00589	0.811797	0.966037	0.957263	0.789412	0.892762	0.710547	0.955609	0.8716	1.08909	0.938144	1.19045
	0.888625	1.05388	0.86321	0.958245	0.904855	1.14891	1.02879	0.939278	0.933092	1.20751	0.937807	0.887164	0.802481	0.888854	1.17475	1.56167	1.31442	1.32981	1.29107	1.35518	1.26336	1.39614	1.51377	1.28877	1.21052	1.29435	1.37882	1.26354	1.29395	1.33018	0.852499	1.09584	1.14341	0.917185	1.04108	1.087	0.833006	1.03322	1.02226	0.798797	0.899209	0.719404	1.04807	1.06961	1.1368	0.975743	1.27652
	1.05506	1.18761	0.998664	1.06159	1.01302	1.26851	1.07254	0.9812	0.983385	1.28204	1.04377	1.0356	0.845817	0.966689	1.22017	1.57922	1.37244	1.36985	1.36043	1.39903	1.31399	1.45737	1.52643	1.3184	1.25775	1.33128	1.4503	1.30878	1.33857	1.38103	0.959225	1.14223	1.18824	0.952685	1.12908	1.14676	0.944942	1.07021	1.0646	0.818187	0.983594	0.771965	1.02707	1.12484	1.16477	1.01127	1.33424
7	1.14078	1.25801	1.09506	1.21892	1.11073	1.32806	1.18593	1.08883	1.01792	1.35514	1.11813	1.15483	0.972787	1.11235	1.31224	1.64485	1.43194	1.39188	1.44716	1.44823	1.37294	1.47347	1.54541	1.32753	1.28048	1.36004	1.47875	1.33476	1.37607	1.39411	1.01107	1.17327	1.2019	0.977435	1.17302	1.20124	1.14449	1.12455	1.08555	0.833217	0.913105	0.798187	1.05529	1.15053	1.174	1.03323	1.36582
	1.19928	1.30875	1.16565	1.31979	1.22749	1.36418	1.32441	1.16958	1.08482	1.41074	1.17229	1.23109	1.20552	1.16918	1.30768	1.64765	1.45654	1.43496	1.5023	1.46158	1.41578	1.50086	1.56554	1.34122	1.29523	1.36384	1.49223	1.35517	1.40644	1.40962	0.984513	1.19798	1.21554	0.988814	1.21641	1.24437	1.20897	1.14823	1.11619	0.840928	1.08228	0.845105	1.1784	1.1655	1.18239	1.06731	1.38719
	1.22878	1.33187	1.20825	1.35825	1.30768	1.39245	1.42295	1.24591	1.20025	1.44797	1.21059	1.29165	1.29374	1.21054	1.37239	1.64639	1.50039	1.45827	1.53839	1.50616	1.44941	1.50924	1.57566	1.36301	1.3199	1.39441	1.55965	1.38776	1.4312	1.42611	0.976785	1.22017	1.24613	1.01609	1.24615	1.25635	1.24622	1.18386	1.1381	0.861554	1.09984	0.929963	1.16793	1.1801	1.18845	1.08141	1.40798
	1.26353	1.35368	1.24269	1.38994	1.34863	1.39698	1.43885	1.29203	1.25042	1.45297	1.24571	1.33855	1.34281	1.2945	1.46478	1.65728	1.49683	1.45068	1.57559	1.51053	1.45257	1.45631	1.5381	1.35119	1.3295	1.40501	1.54213	1.39712	1.4175	1.44266	1.17955	1.2453	1.29547	1.04118	1.2885	1.29245	1.2775	1.23658	1.2074	0.861275	1.0218	1.20367	1.16557	1.20047	1.2085	1.09684	1.43068
	1.26696	1.34419	1.26401	1.40892	1.37507	1.40542	1.45912	1.31919	1.27565	1.45346	1.26468	1.34836	1.37924	1.3198	1.42021	1.67582	1.49659	1.46386	1.57382	1.51241	1.44805	1.45341	1.53931	1.34888	1.32355	1.40346	1.53822	1.40354	1.41842	1.44959	1.02248	1.25476	1.32125	1.10273	1.32886	1.31451	1.30903	1.26786	1.25086	0.89706	1.17558	1.41477	1.19762	1.21306	1.21945	1.11547	1.44367
	1.27456	1.34115	1.30135	1.41975	1.38596	1.39093	1.49263	1.33339	1.27675	1.44904	1.26507	1.35275	1.38778	1.33825	1.44302	1.65313	1.50082	1.4534	1.58554	1.51036	1.44282	1.43798	1.52028	1.34254	1.3146	1.4078	1.51069	1.39048	1.40724	1.43181	1.09435	1.24526	1.3001	1.10305	1.33916	1.3166	1.3354	1.31078	1.2817	0.904594	1.06909	1.5394	1.23831	1.20454	1.2179	1.12793	1.43294
8	1.27113	1.3305	1.31178	1.41767	1.37831	1.40573	1.51152	1.34151	1.30555	1.45182	1.26148	1.34524	1.38797	1.33056	1.47252	1.61901	1.49884	1.44895	1.5926	1.46988	1.43732	1.43996	1.51739	1.33571	1.31653	1.40722	1.47209	1.37273	1.39995	1.43805	1.1672	1.25994	1.32115	1.17086	1.37718	1.34203	1.37432	1.32901	1.30595	0.922506	1.24373	1.6172	1.30086	1.21326	1.22833	1.13918	1.44249
	1.2561	1.31904	1.29479	1.40927	1.37606	1.37635	1.48385	1.33023	1.3008	1.44045	1.2424	1.32614	1.36845	1.33123	1.44331	1.66626	1.4897	1.42813	1.57995	1.48292	1.4293	1.43223	1.51205	1.32236	1.30378	1.38374	1.50033	1.37269	1.40076	1.44204	1.25093	1.26507	1.34125	1.19831	1.39314	1.34768	1.39855	1.35635	1.32802	0.976099	1.25712	1.64315	1.30225	1.21331	1.23279	1.14096	1.44155
	1.26741	1.32327	1.28514	1.40412	1.36247	1.36358	1.49687	1.33541	1.28082	1.43525	1.25007	1.32042	1.35538	1.33472	1.41093	1.65418	1.47893	1.43221	1.56612	1.46839	1.41045	1.41659	1.4868	1.31165	1.30675	1.39569	1.49511	1.37115	1.39912	1.45286	1.22649	1.26176	1.33681	1.24166	1.40469	1.35939	1.41449	1.3779	1.36084	0.944208	1.25877	1.66427	1.31981	1.21564	1.23055	1.14697	1.4272
	1.26677	1.3198	1.28415	1.39803	1.35087	1.35291	1.48377	1.33846	1.26994	1.41715	1.23298	1.31139	1.35569	1.33223	1.40508	1.6105	1.47272	1.42359	1.5511	1.47549	1.4067	1.41834	1.49679	1.31483	1.30468	1.3711	1.47384	1.36062	1.38126	1.45097	1.17022	1.26231	1.34748	1.25904	1.42609	1.38055	1.44039	1.41457	1.35835	0.972996	1.28308	1.6799	1.32837	1.22129	1.2365	1.15093	1.44462
	1.27295	1.31855	1.29109	1.39674	1.35155	1.34028	1.48768	1.33159	1.26906	1.43234	1.24256	1.30691	1.34843	1.3414	1.42449	1.67504	1.46186	1.42669	1.55783	1.46158	1.40557	1.42504	1.49712	1.30244	1.29992	1.37727	1.48652	1.34889	1.37805	1.44117	1.15388	1.26468	1.35305	1.27631	1.43936	1.37178	1.44239	1.41952	1.37474	0.96512	1.29364	1.65836	1.3241	1.22115	1.23281	1.1475	1.45035
	1.26749	1.31837	1.2789	1.39174	1.34382	1.32873	1.46525	1.32694	1.25143	1.4336	1.23852	1.30567	1.34827	1.32163	1.43183	1.65945	1.47117	1.42436	1.57113	1.44418	1.40583	1.40406	1.46659	1.31152	1.29623	1.38912	1.49689	1.36026	1.3729	1.4409	1.22496	1.25253	1.35349	1.28656	1.45708	1.37658	1.44059	1.41695	1.38395	1.01566	1.29842	1.67991	1.32002	1.22074	1.22843	1.14906	1.43887
9	1.25588	1.30388	1.26654	1.37842	1.32579	1.31093	1.45718	1.30399	1.23032	1.40604	1.22712	1.28933	1.34505	1.29011	1.39299	1.61916	1.45846	1.41372	1.54845	1.43076	1.40482	1.39437	1.49093	1.32702	1.30412	1.39221	1.51272	1.36728	1.38464	1.4435	1.20571	1.25203	1.36474	1.28265	1.46239	1.38405	1.43876	1.41561	1.37738	0.98602	1.31287	1.685	1.32702	1.21441	1.23198	1.15016	1.44006
	1.25216	1.30781	1.27315	1.36448	1.3161	1.31076	1.41503	1.30595	1.25322	1.40685	1.21551	1.27938	1.32122	1.29435	1.37476	1.61616	1.45138	1.41737	1.54355	1.43408	1.40176	1.42126	1.47692	1.31731	1.2918	1.39065	1.45272	1.36637	1.38921	1.43106	1.31089	1.25904	1.38561	1.30233	1.47679	1.38534	1.44245	1.42817	1.38577	0.994671	1.30374	1.66074	1.34976	1.21762	1.2354	1.14942	1.41946
	1.24553	1.29493	1.25348	1.36827	1.30594	1.30499	1.3962	1.29527	1.22517	1.41103	1.20401	1.28039	1.30454	1.28737	1.40249	1.60989	1.45714	1.41795	1.53331	1.45713	1.39646	1.40114	1.46787	1.31664	1.30033	1.39271	1.46442	1.35413	1.37807	1.44242	1.19056	1.25458	1.38355	1.30871	1.47964	1.37987	1.44965	1.44036	1.3823	1.00507	1.32072	1.65813	1.37906	1.21921	1.23482	1.15179	1.42009
	1.24069	1.2948	1.24751	1.35877	1.30962	1.30741	1.41941	1.30346	1.25414	1.40836	1.20132	1.27897	1.32046	1.28568	1.40347	1.64328	1.44326	1.41424	1.52906	1.44776	1.3939	1.40038	1.46896	1.3058	1.28802	1.40213	1.4226	1.33167	1.36719	1.43608	1.1534	1.25026	1.38768	1.31688	1.46391	1.36166	1.44275	1.44177	1.37697	1.0263	1.32414	1.69224	1.3802	1.22136	1.23524	1.14724	1.41696
	1.23767	1.29552	1.24333	1.37009	1.31535	1.31398	1.39955	1.30453	1.24421	1.40643	1.2096	1.2805	1.30309	1.28317	1.38938	1.65015	1.43134	1.41256	1.53777	1.3927	1.39284	1.40653	1.4588	1.30045	1.28694	1.37691	1.45905	1.34174	1.35322	1.42825	1.12616	1.24311	1.3911	1.33388	1.46855	1.35664	1.44496	1.45142	1.37573	1.02606	1.31659	1.6615	1.38349	1.2232	1.23639	1.14867	1.43188
	1.24579	1.29859	1.25481	1.36087	1.32976	1.31356	1.34565	1.28476	1.2403	1.39994	1.19403	1.27523	1.30762	1.28939	1.38258	1.618	1.42604	1.40999	1.54044	1.42167	1.37729	1.39605	1.46179	1.29213	1.29247	1.38483	1.47251	1.34484	1.35777	1.43984	1.10306	1.24946	1.39664	1.32775	1.45132	1.33864	1.43464	1.43928	1.38956	1.03103	1.3537	1.63488	1.3949	1.22465	1.23901	1.153	1.4311
10	1.2365	1.29595	1.24416	1.34814	1.31119	1.30687	1.42068	1.27821	1.25733	1.39218	1.20039	1.26339	1.3104	1.28667	1.40344	1.62538	1.42867	1.39341	1.52112	1.43285	1.38316	1.38574	1.43716	1.29694	1.2856	1.3777	1.41355	1.34661	1.35633	1.44859	1.0851	1.23919	1.3948	1.32675	1.45532	1.3291	1.43507	1.44417	1.40003	1.07236	1.37152	1.60762	1.40539	1.22095	1.23926	1.15957	1.4118
	1.22564	1.29437	1.24158	1.34086	1.3014	1.3162	1.43088	1.29284	1.23276	1.39575	1.18419	1.26152	1.29819	1.29431	1.40219	1.57822	1.42829	1.40515	1.53281	1.37374	1.37225	1.37262	1.45589	1.30159	1.27673	1.36856	1.43848	1.34402	1.34414	1.46713	1.05723	1.21009	1.37701	1.29745	1.44065	1.32145	1.4196	1.43118	1.37376	1.04412	1.33862	1.58496	1.40481	1.21787	1.23825	1.15802	1.40336
	1.23293	1.28994	1.23071	1.33846	1.30375	1.31745	1.42438	1.27115	1.20893	1.39916	1.1772	1.25886	1.2686	1.27838	1.38376	1.57724	1.44588	1.40775	1.52073	1.39052	1.3763	1.34262	1.48447	1.2963	1.28009	1.3649	1.44271	1.33159	1.33222	1.46049	1.0478	1.20896	1.36632	1.28509	1.42715	1.32012	1.42198	1.4341	1.37001	1.05156	1.35742	1.64404	1.4145	1.21337	1.23475	1.15681	1.40131
	1.22799	1.2864	1.22692	1.32725	1.2904	1.29965	1.4102	1.27594	1.20087	1.39091	1.19274	1.26639	1.2589	1.27109	1.40375	1.59135	1.4437	1.41858	1.53449	1.40501	1.35855	1.34886	1.45566	1.28868	1.28317	1.37329	1.47222	1.36173	1.35111	1.44815	1.03189	1.19906	1.37628	1.28303	1.42112	1.31707	1.4163	1.43062	1.34966	1.04265	1.33414	1.56845	1.40249	1.19749	1.2272	1.14987	1.39888
	1.20508	1.28471	1.22892	1.33574	1.29394	1.28987	1.43244	1.27583	1.18332	1.39381	1.18339	1.25866	1.29848	1.28002	1.38421	1.54144	1.42044	1.39993	1.52142	1.32182	1.35676	1.36246	1.43962	1.28975	1.27356	1.33575	1.42193	1.32341	1.33385	1.44327	1.28349	1.18979	1.38552	1.28314	1.42498	1.32571	1.41038	1.41648	1.34446	1.03901	1.35385	1.53342	1.40513	1.20065	1.22801	1.15137	1.39772
	1.22123	1.28754	1.19987	1.32058	1.26638	1.27844	1.4053	1.26175	1.19147	1.40038	1.17671	1.23898	1.27076	1.26894	1.35092	1.5103	1.42869	1.3883	1.50476	1.36178	1.35281	1.35128	1.44557	1.28021	1.25748	1.32215	1.41662	1.32891	1.31403	1.42938	1.3818	1.18242	1.38592	1.28895	1.43497	1.32121	1.40978	1.40815	1.34719	1.20524	1.37339	1.59593	1.39594	1.1883	1.2268	1.15531	1.4031
11	1.19689	1.27215	1.19839	1.2814	1.25641	1.25842	1.33563	1.23827	1.14002	1.39576	1.1486	1.19527	1.20498	1.21323	1.3304	1.5494	1.41365	1.37475	1.47078	1.23926	1.322	1.34463	1.40714	1.26886	1.23751	1.30911	1.39459	1.2959	1.3075	1.43037	1.43473	1.19845	1.39276	1.28105	1.43329	1.32882	1.40531	1.41837	1.36127	1.12108	1.37448	1.53329	1.38349	1.18232	1.22464	1.15155	1.38894
	1.17459	1.24961	1.1271	1.30173	1.22935	1.23586	1.21715	1.2063	1.14785	1.34666	1.12353	1.17507	1.15637	1.19162	1.34818	1.5417	1.40581	1.3763	1.4794	1.33023	1.33836	1.33944	1.44027	1.27518	1.24655	1.3113	1.38356	1.3124	1.31647	1.41709	1.38714	1.15891	1.36649	1.27114	1.41237	1.32004	1.39812	1.39614	1.35397	1.11054	1.34797	1.49266	1.38465	1.1845	1.21927	1.13799	1.37762
	1.19333	1.24668	1.07725	1.26241	1.19598	1.21804	1.15788	1.18477	1.06914	1.33685	1.12755	1.2029	1.18442	1.15011	1.32553	1.5531	1.38856	1.37318	1.4746	1.40189	1.33623	1.32173	1.41946	1.2662	1.25952	1.327	1.3603	1.28774	1.2993	1.40079	1.38664	1.16221	1.38175	1.2736	1.42336	1.31711	1.39734	1.40602	1.35918	1.11042	1.34944	1.54026	1.39045	1.19831	1.22257	1.14134	1.37358
	1.21799	1.27339	1.14527	1.29396	1.25667	1.22523	1.3757	1.2286	1.11103	1.36752	1.14099	1.21633	1.17851	1.23672	1.32493	1.52641	1.37968	1.37079	1.42896	1.41848	1.3188	1.31148	1.4024	1.26592	1.24686	1.31695	1.3532	1.27577	1.26945	1.38535	1.35587	1.13938	1.36292	1.25754	1.39546	1.31038	1.38128	1.38657	1.34972	1.08576	1.33794	1.54663	1.36321	1.17748	1.21014	1.13082	1.3733
	1.20946	1.24386	1.20052	1.32434	1.28085	1.26012	1.41673	1.2446	1.21149	1.37635	1.17388	1.24901	1.28256	1.28442	1.30431	1.5153	1.38641	1.35289	1.44104	1.41342	1.31683	1.31273	1.35319	1.24336	1.22878	1.32758	1.20064	1.26169	1.23688	1.37979	1.37048	1.16751	1.39907	1.2859	1.40963	1.31944	1.40201	1.40115	1.35757	1.13847	1.37277	1.53444	1.38166	1.1865	1.21636	1.1455	1.37322
	1.22887	1.26648	1.21996	1.34422	1.3011	1.28051	1.43127	1.28281	1.25701	1.37625	1.17824	1.26009	1.28366	1.29717	1.20378	1.48391	1.3529	1.31597	1.40458	1.35711	1.27287	1.26392	1.30079	1.20749	1.20935	1.29923	1.11434	1.21997	1.19533	1.37346	1.40566	1.16742	1.39467	1.29572	1.40057	1.32239	1.40382	1.40177	1.34663	1.16149	1.35187	1.44364	1.36969	1.19138	1.21129	1.14494	1.37295
12	1.22042	1.26511	1.20528	1.32448	1.29753	1.28948	1.36563	1.26901	1.23953	1.38597	1.16963	1.26336	1.27455	1.29899	1.20549	1.49415	1.36309	1.3501	1.44286	1.36799	1.28374	1.19484	1.29696	1.21624	1.21981	1.29641	1.09759	1.23531	1.24529	1.34805	1.45083	1.16956	1.38271	1.28001	1.39568	1.30497	1.40229	1.38271	1.33309	1.14851	1.31593	1.37731	1.34419	1.18632	1.20194	1.1337	1.37018
	1.19283	1.24794	1.1742	1.29233	1.24417	1.27939	1.41773	1.24957	1.2347	1.36328	1.1448	1.24133	1.2591	1.27344	1.23692	1.50699	1.36184	1.32644	1.41976	1.34949	1.29181	1.02679	1.32359	1.21193	1.21078	1.29722	1.06287	1.24463	1.23984	1.34556	1.36809	1.17971	1.39425	1.28027	1.40135	1.30165	1.40334	1.38278	1.3442	1.14552	1.31832	1.50736	1.35928	1.18883	1.20104	1.1369	1.37168
	1.17505	1.24086	1.16414	1.28088	1.2164	1.25185	1.28423	1.24181	1.19531	1.36358	1.13129	1.21435	1.23785	1.24055	1.18126	1.465	1.3532	1.33252	1.43561	1.32457	1.28852	0.952446	1.33279	1.22183	1.21128	1.2956	1.04315	1.23171	1.20507	1.33764	1.37997	1.17325	1.38674	1.27684	1.39177	1.27569	1.39863	1.37886	1.32366	1.12199	1.28651	1.51633	1.35455	1.18144	1.19887	1.13814	1.37506
	1.16513	1.21743	1.09326	1.26792	1.22163	1.20975	1.23362	1.21549	1.15037	1.32595	1.11355	1.18875	1.23562	1.20028	1.18206	1.50488	1.3647	1.34816	1.44351	1.31918	1.30607	0.918091	1.36857	1.24175	1.22798	1.33085	1.02918	1.2179	1.24855	1.3245	1.26035	1.18144	1.37365	1.27536	1.39581	1.2517	1.38043	1.36474	1.3058	1.12096	1.3154	1.46381	1.352	1.18078	1.19762	1.12509	1.36791
	1.1631	1.20408	1.10237	1.22391	1.14996	1.18823	1.14663	1.18341	1.10474	1.30306	1.10952	1.15191	1.15252	1.18431	1.33083	1.53543	1.3805	1.33624	1.44576	1.33821	1.28925	0.903486	1.40045	1.252	1.23481	1.31505	1.29571	1.25258	1.23266	1.31293	1.20296	1.17225	1.3761	1.27786	1.3985	1.25062	1.38005	1.36971	1.31256	1.15971	1.25019	1.27044	1.33673	1.17409	1.18841	1.1222	1.35178
	1.15403	1.18805	1.00171	1.2297	1.11936	1.14063	1.16276	1.21715	1.17176	1.30764	1.0898	1.13797	1.09451	1.14089	1.32428	1.51148	1.37634	1.34754	1.42732	1.3638	1.30551	0.895564	1.40607	1.2477	1.24087	1.3185	1.4018	1.25554	1.25569	1.32302	1.16431	1.19144	1.3923	1.29605	1.41049	1.22559	1.37994	1.35292	1.3292	1.19499	1.28604	1.43631	1.35992	1.17286	1.19473	1.12857	1.34948
13	1.1397	1.18921	1.09081	1.23174	1.20838	1.18104	1.34826	1.20109	1.11743	1.32097	1.11151	1.1505	1.17659	1.19202	1.34546	1.53721	1.38953	1.36405	1.4509	1.33806	1.32429	0.913471	1.43378	1.26586	1.24328	1.33102	1.43559	1.28323	1.2891	1.32009	1.11537	1.15226	1.36951	1.27372	1.38485	1.24254	1.36104	1.33689	1.30838	1.16188	1.26268	1.26163	1.34564	1.16877	1.18391	1.12307	1.34507
	1.1258	1.17681	1.12116	1.22042	1.21679	1.18493	1.36948	1.17357	1.05864	1.32135	1.09931	1.15087	1.18272	1.20012	1.28592	1.50159	1.36615	1.35479	1.20248	1.34902	1.30076	1.19395	1.41871	1.24783	1.234	1.30378	1.44131	1.25239	1.2632	1.30665	1.08311	1.17602	1.35366	1.26076	1.36079	1.23026	1.33689	1.31726	1.28307	1.1166	1.23147	1.1563	1.3212	1.15303	1.17362	1.10859	1.30729
	1.12097	1.17334	1.04742	1.22324	1.21637	1.18344	1.29162	1.16106	1.06888	1.31967	1.0782	1.1352	1.13762	1.17669	1.29628	1.4658	1.36868	1.34011	1.10296	1.2683	1.27621	1.38932	1.32666	1.22377	1.20983	1.28825	1.45443	1.23589	1.25808	1.3073	1.06015	1.17443	1.35026	1.26205	1.36527	1.25859	1.34844	1.31949	1.29177	1.11621	1.26354	1.19294	1.33329	1.16272	1.17555	1.11111	1.30022
	1.13205	1.17354	1.17259	1.22385	1.15098	1.21318	1.19809	1.16616	1.02394	1.32164	1.11245	1.11564	1.16448	1.12664	1.37339	1.57931	1.39394	1.37627	1.06015	1.35751	1.30186	1.46367	1.33391	1.24957	1.22681	1.30528	1.47921	1.28753	1.26652	1.31325	1.03572	1.13924	1.34824	1.26777	1.35711	1.27215	1.34162	1.31301	1.29798	1.24409	1.24713	1.38625	1.33756	1.16251	1.17318	1.108	1.30411
	1.1357	1.19284	1.23603	1.29246	1.26486	1.31086	1.15675	1.23203	1.19988	1.33416	1.15018	1.1828	1.16996	1.21649	1.45768	1.59947	1.44529	1.41585	1.03691	1.45388	1.38165	1.48111	1.34323	1.28124	1.28609	1.36956	1.50452	1.33287	1.32551	1.32404	1.02757	1.12123	1.38585	1.28496	1.37794	1.27638	1.35886	1.3299	1.31064	1.26664	1.28314	1.45557	1.34578	1.17926	1.18349	1.11205	1.33242
	1.21347	1.2478	1.2813	1.35178	1.34869	1.36976	1.39529	1.31102	1.28917	1.40823	1.19893	1.25296	1.27888	1.29143	1.47707	1.67065	1.46368	1.43926	1.01783	1.49057	1.41487	1.51132	1.42743	1.32046	1.29963	1.40825	1.54438	1.3675	1.39322	1.3172	1.00887	1.1415	1.34714	1.25506	1.34373	1.2782	1.32714	1.28477	1.27217	1.27322	1.22499	1.21894	1.32322	1.15115	1.16374	1.09819	1.31354
14	1.26808	1.29966	1.31181	1.36593	1.40582	1.41105	1.50676	1.35015	1.31574	1.4289	1.23401	1.32588	1.34717	1.35218	1.48583	1.65483	1.4819	1.44631	0.995707	1.50814	1.4257	1.52554	1.47761	1.32974	1.31249	1.4242	1.54962	1.3885	1.40775	1.34209	1.00541	1.16571	1.37623	1.27128	1.34202	1.28261	1.31794	1.28228	1.27647	1.16267	1.22697	1.13521	1.32788	1.16574	1.17114	1.11089	1.31298
	1.2697	1.30744	1.31714	1.38399	1.39522	1.39664	1.53412	1.34473	1.34057	1.44414	1.23837	1.33706	1.37065	1.3654	1.48259	1.66678	1.49263	1.46473	1.38745	1.51812	1.43359	1.52472	1.51362	1.34935	1.33032	1.4368	1.53976	1.39539	1.43569	1.37716	1.01127	1.18491	1.39007	1.29933	1.40429	1.30738	1.37195	1.34468	1.36594	1.1757	1.25445	1.39292	1.36415	1.19876	1.19946	1.12265	1.36541
	1.29344	1.32835	1.32817	1.41166	1.40901	1.40125	1.53155	1.3492	1.34555	1.46328	1.25454	1.34903	1.3719	1.38746	1.4815	1.68889	1.48174	1.46516	1.61553	1.54438	1.44377	1.52732	1.52774	1.34866	1.33894	1.43844	1.54795	1.41481	1.44055	1.40993	1.01707	1.20828	1.41239	1.33382	1.4703	1.32769	1.41766	1.39079	1.4134	1.15716	1.32544	1.54341	1.38486	1.21119	1.22297	1.13676	1.40682
	1.27943	1.31223	1.32903	1.40027	1.41389	1.41151	1.54404	1.35003	1.33988	1.44536	1.25762	1.35315	1.37191	1.38606	1.48282	1.66089	1.49274	1.47148	1.66454	1.55219	1.44668	1.52136	1.52066	1.34851	1.33606	1.43956	1.56052	1.40363	1.44402	1.44353	1.01047	1.22781	1.40311	1.33192	1.49862	1.35026	1.43218	1.43862	1.4197	1.34171	1.34563	1.65664	1.39824	1.23048	1.22888	1.13431	1.45791
	1.30229	1.33036	1.34344	1.41067	1.41339	1.40701	1.56762	1.36744	1.34961	1.47015	1.25563	1.35387	1.386	1.39972	1.48708	1.70238	1.49866	1.48035	1.68281	1.52786	1.43389	1.53366	1.52085	1.3521	1.3358	1.44906	1.54537	1.41286	1.43941	1.44409	1.01066	1.23663	1.41922	1.34046	1.52778	1.37441	1.45101	1.45687	1.44022	1.35779	1.37915	1.71161	1.41098	1.24426	1.23833	1.1436	1.46296
	1.32308	1.33754	1.34903	1.40181	1.42676	1.41394	1.56032	1.366	1.35954	1.47629	1.27223	1.36766	1.39671	1.40313	1.48443	1.73042	1.49977	1.48863	1.7061	1.51285	1.43576	1.52922	1.53656	1.35899	1.33968	1.45478	1.55	1.42123	1.44898	1.47609	1.40767	1.27243	1.45125	1.35525	1.54189	1.39293	1.4598	1.48738	1.45919	1.38234	1.42496	1.73433	1.43254	1.25245	1.25486	1.15482	1.46967
15	1.31075	1.3376	1.32965	1.41618	1.42113	1.40513	1.56582	1.36178	1.34058	1.46894	1.27666	1.36126	1.39187	1.39299	1.4897	1.69918	1.5125	1.48384	1.70211	1.50579	1.42261	1.53106	1.5172	1.34701	1.33046	1.45295	1.53817	1.40667	1.4462	1.47198	1.54815	1.28374	1.46466	1.34675	1.55378	1.40539	1.45357	1.49303	1.45818	1.40865	1.42554	1.71568	1.42888	1.25634	1.25759	1.16056	1.46164
	1.32325	1.33761	1.34267	1.42671	1.43219	1.41415	1.54021	1.36222	1.33972	1.46705	1.27359	1.3635	1.38986	1.38953	1.49079	1.70697	1.5073	1.4887	1.70073	1.51024	1.43834	1.5274	1.54708	1.35116	1.33398	1.44781	1.54205	1.41827	1.44458	1.48072	1.59444	1.292	1.47052	1.35164	1.54402	1.40667	1.46845	1.49926	1.46372	1.4064	1.44257	1.72916	1.44504	1.2678	1.2559	1.16029	1.46557
	1.32615	1.34059	1.35345	1.41141	1.43026	1.41857	1.54836	1.36654	1.35494	1.48575	1.27634	1.37056	1.39964	1.3837	1.49502	1.71563	1.50931	1.48477	1.69843	1.52176	1.43217	1.53101	1.53329	1.36359	1.35124	1.45515	1.55979	1.41986	1.45395	1.49292	1.61885	1.29501	1.46897	1.35295	1.54058	1.4249	1.46749	1.5164	1.4696	1.41595	1.46505	1.74771	1.4627	1.27738	1.26271	1.16241	1.4864
	1.31552	1.34257	1.34298	1.41736	1.42651	1.41302	1.53082	1.36593	1.36046	1.47099	1.26845	1.36698	1.39373	1.38062	1.49665	1.69037	1.51585	1.48547	1.69071	1.54875	1.44464	1.51939	1.53995	1.35748	1.33968	1.45782	1.53916	1.42236	1.43955	1.50223	1.62911	1.30037	1.49391	1.37716	1.55196	1.43689	1.47756	1.51964	1.48646	1.42545	1.48756	1.73534	1.47029	1.27304	1.26498	1.17222	1.48882
	1.33317	1.35777	1.34933	1.42731	1.42268	1.4236	1.53552	1.37508	1.35808	1.48344	1.28106	1.37226	1.39891	1.39849	1.49774	1.72832	1.51971	1.48268	1.67777	1.51133	1.4435	1.52417	1.55397	1.36605	1.34322	1.44774	1.5507	1.43101	1.45423	1.48002	1.61717	1.28143	1.48427	1.36477	1.55041	1.43899	1.47486	1.51118	1.46438	1.42765	1.48337	1.7366	1.46276	1.27365	1.26237	1.17427	1.47901
	1.33657	1.35542	1.3499	1.42519	1.43799	1.42602	1.5518	1.38167	1.35421	1.48316	1.27339	1.38188	1.40817	1.39852	1.50389	1.7141	1.51922	1.48319	1.66983	1.52854	1.44272	1.51567	1.54355	1.36611	1.32953	1.45788	1.53466	1.42408	1.45165	1.49695	1.62539	1.30698	1.4852	1.36883	1.55698	1.44273	1.48028	1.52607	1.47578	1.42649	1.46487	1.72319	1.45273	1.27944	1.26916	1.17146	1.48512
16	1.33253	1.35966	1.36204	1.42597	1.44325	1.41976	1.55968	1.38507	1.36282	1.47592	1.26808	1.38203	1.40381	1.39946	1.49906	1.75519	1.51942	1.48372	1.65755	1.52278	1.44395	1.51432	1.54104	1.36668	1.34339	1.46055	1.56277	1.41877	1.45736	1.48265	1.60528	1.28335	1.49503	1.36713	1.54577	1.44347	1.47622	1.5053	1.46464	1.4147	1.4687	1.71039	1.45442	1.27078	1.2607	1.16466	1.48809
	1.33873	1.3553	1.34801	1.41009	1.44008	1.41123	1.55227	1.36717	1.37222	1.47382	1.25933	1.37582	1.40874	1.39307	1.50418	1.73647	1.51116	1.48535	1.66583	1.53459	1.44403	1.509	1.54042	1.35862	1.33539	1.45214	1.55737	1.42509	1.45215	1.47349	1.62571	1.29135	1.50776	1.36944	1.5446	1.4323	1.47545	1.51738	1.47275	1.42014	1.45182	1.70855	1.45815	1.27073	1.26137	1.16885	1.48823
	1.34882	1.36184	1.36061	1.44257	1.44726	1.42945	1.55689	1.38888	1.39126	1.46674	1.27287	1.37991	1.41296	1.41273	1.5048	1.68751	1.52119	1.48096	1.65512	1.53424	1.43847	1.51485	1.54093	1.36469	1.34356	1.45913	1.54573	1.42632	1.44795	1.46769	1.59735	1.28708	1.49202	1.36603	1.54466	1.44207	1.4844	1.51628	1.4774	1.42983	1.44768	1.68145	1.43681	1.26833	1.26193	1.17247	1.48735
	1.35356	1.35209	1.35463	1.42817	1.45477	1.42592	1.53934	1.37887	1.36917	1.48115	1.27858	1.38728	1.41684	1.3999	1.5187	1.73972	1.51993	1.48478	1.67288	1.55848	1.45794	1.51525	1.5501	1.36949	1.35901	1.45934	1.55587	1.42371	1.45822	1.46589	1.60286	1.28054	1.50968	1.36978	1.55281	1.44642	1.48808	1.52407	1.48599	1.44829	1.47639	1.68708	1.44219	1.27343	1.26557	1.17992	1.49233
	1.34558	1.36564	1.36337	1.45128	1.44478	1.43391	1.55636	1.38528	1.37436	1.48415	1.27487	1.39625	1.42359	1.41243	1.50115	1.71326	1.52491	1.48891	1.67076	1.5628	1.46314	1.51505	1.57331	1.38085	1.33849	1.46916	1.57393	1.43102	1.45619	1.44455	1.60009	1.27828	1.48371	1.36274	1.53924	1.4345	1.47751	1.51139	1.4648	1.42469	1.44585	1.66763	1.43377	1.26549	1.25513	1.17626	1.48625
	1.35294	1.34616	1.35209	1.43631	1.43747	1.43682	1.55377	1.38169	1.37946	1.47647	1.27375	1.39468	1.40861	1.3971	1.50236	1.71099	1.50888	1.47659	1.64676	1.51403	1.44729	1.50843	1.57352	1.38266	1.34785	1.47255	1.56613	1.43499	1.44951	1.45515	1.59339	1.26587	1.49395	1.37737	1.53869	1.43543	1.48652	1.5294	1.49492	1.44905	1.51627	1.70896	1.43606	1.27135	1.26283	1.1735	1.48535
17	1.35114	1.363	1.35817	1.41903	1.43832	1.42651	1.5538	1.38705	1.34614	1.44975	1.28218	1.3995	1.42638	1.40308	1.48289	1.70115	1.50431	1.4652	1.65437	1.49574	1.41711	1.50778	1.55373	1.36108	1.33528	1.45441	1.56786	1.4335	1.42075	1.45149	1.59837	1.28499	1.51288	1.38514	1.53666	1.42641	1.48793	1.5329	1.47302	1.44745	1.53165	1.67488	1.42788	1.2747	1.26229	1.172	1.49431
	1.35276	1.36897	1.35893	1.43941	1.44779	1.44077	1.57315	1.3787	1.3815	1.46389	1.27838	1.39555	1.41216	1.40101	1.47102	1.69953	1.48966	1.45905	1.64508	1.51556	1.41795	1.48497	1.53445	1.33893	1.30695	1.45206	1.55445	1.41487	1.43208	1.44899	1.57843	1.26159	1.49176	1.37747	1.53557	1.43465	1.48851	1.51492	1.48095	1.45008	1.49967	1.65677	1.4221	1.26634	1.25614	1.16509	1.4753
	1.34915	1.35847	1.34634	1.42685	1.44378	1.42453	1.54251	1.36516	1.35219	1.45796	1.27348	1.39284	1.39834	1.36768	1.47763	1.70121	1.48727	1.46093	1.64549	1.49125	1.42168	1.49438	1.54258	1.35249	1.32481	1.46091	1.56147	1.41989	1.42867	1.44875	1.58081	1.25203	1.503	1.37574	1.54136	1.40357	1.4816	1.52127	1.49685	1.4494	1.48978	1.65643	1.42778	1.26819	1.26082	1.17	1.47624
	1.35856	1.36169	1.34662	1.42006	1.44272	1.42715	1.55875	1.37254	1.36106	1.45226	1.26599	1.3812	1.40988	1.3645	1.47629	1.67529	1.50291	1.45384	1.6117	1.52668	1.41656	1.48566	1.5285	1.33716	1.31154	1.44618	1.5189	1.40341	1.41307	1.44894	1.57671	1.24247	1.50591	1.38524	1.53338	1.41518	1.48044	1.50999	1.48518	1.46999	1.53362	1.65294	1.43012	1.27348	1.26303	1.17387	1.47182
	1.35803	1.36025	1.32212	1.42869	1.43744	1.41161	1.53744	1.36489	1.36161	1.45261	1.2748	1.3808	1.40257	1.39539	1.49674	1.68235	1.49383	1.45462	1.62329	1.50405	1.4222	1.4885	1.53703	1.33256	1.30665	1.44994	1.52125	1.39705	1.41449	1.45678	1.57635	1.26782	1.48917	1.38487	1.53685	1.40734	1.49037	1.5224	1.48208	1.45567	1.50217	1.62913	1.43231	1.27378	1.26155	1.1721	1.45843
	1.35254	1.36075	1.34763	1.41756	1.4301	1.41358	1.53666	1.37098	1.34582	1.4578	1.25763	1.37569	1.39794	1.41472	1.4763	1.69571	1.48059	1.45628	1.61497	1.51313	1.41031	1.47738	1.52086	1.32952	1.31026	1.43232	1.5009	1.37379	1.41964	1.45937	1.57704	1.27731	1.52633	1.39579	1.54883	1.42197	1.49666	1.51335	1.50169	1.48483	1.53878	1.66596	1.44002	1.28724	1.26614	1.17407	1.48456
18	1.35329	1.36075	1.35242	1.43485	1.43638	1.42905	1.53128	1.38264	1.36062	1.47991	1.27318	1.38897	1.40126	1.4006	1.48771	1.68428	1.49676	1.46936	1.64588	1.53101	1.43506	1.48155	1.52932	1.34419	1.32013	1.45161	1.52674	1.40673	1.42569	1.45237	1.55639	1.27577	1.50739	1.39343	1.54917	1.39525	1.49146	1.51859	1.47854	1.4741	1.52145	1.64796	1.43687	1.27627	1.25747	1.16957	1.48198
	1.35749	1.35709	1.36546	1.42392	1.44111	1.42801	1.55432	1.38729	1.35149	1.46635	1.27125	1.38127	1.41339	1.39257	1.48129	1.65917	1.49052	1.46995	1.63366	1.53352	1.42914	1.48311	1.53153	1.35482	1.3138	1.45173	1.54477	1.41641	1.42499	1.45154	1.56861	1.28922	1.50773	1.38959	1.53631	1.40107	1.49286	1.51581	1.48829	1.4758	1.53756	1.62271	1.44238	1.27836	1.26108	1.17157	1.50249
	1.33936	1.3576	1.35042	1.41465	1.44023	1.42175	1.56203	1.38645	1.36011	1.46643	1.28359	1.39033	1.40279	1.40391	1.46654	1.68335	1.48584	1.45589	1.62317	1.54535	1.43004	1.48173	1.53451	1.35132	1.30805	1.42325	1.55813	1.41658	1.43191	1.45758	1.56395	1.27426	1.50493	1.38991	1.54985	1.40156	1.48144	1.51221	1.48736	1.46821	1.51551	1.61933	1.4367	1.27465	1.26046	1.16634	1.49431
	1.34256	1.36784	1.36008	1.41622	1.45115	1.42593	1.54968	1.39108	1.36764	1.48795	1.27972	1.38675	1.39961	1.39023	1.47864	1.6532	1.48957	1.45511	1.61091	1.48485	1.39427	1.47412	1.51814	1.33303	1.31505	1.4423	1.53496	1.41003	1.40014	1.4662	1.55816	1.26966	1.50586	1.3808	1.53423	1.41593	1.48377	1.50571	1.49856	1.47565	1.5341	1.65902	1.44404	1.2743	1.26382	1.16876	1.48064
	1.35878	1.38434	1.37098	1.39789	1.47441	1.44746	1.5851	1.39527	1.3631	1.45355	1.28211	1.37988	1.35475	1.37786	1.47197	1.68681	1.48713	1.4603	1.62045	1.46982	1.40126	1.49144	1.53672	1.33788	1.30087	1.42441	1.51024	1.4012	1.37523	1.46127	1.5516	1.25793	1.48872	1.37613	1.53558	1.40764	1.47628	1.50703	1.47186	1.48048	1.5208	1.63552	1.44411	1.27902	1.26442	1.17014	1.49106
	1.35964	1.37116	1.37669	1.36559	1.45037	1.44078	1.53665	1.38648	1.38664	1.42004	1.26537	1.3379	1.31676	1.36261	1.44563	1.66101	1.48145	1.43876	1.59298	1.51818	1.41598	1.47144	1.50526	1.32799	1.29679	1.40702	1.50483	1.3965	1.40779	1.4617	1.57605	1.2714	1.5003	1.38423	1.55993	1.4108	1.49051	1.52104	1.4725	1.47345	1.52445	1.61335	1.45308	1.28701	1.26235	1.17159	1.49883
19	1.34693	1.38123	1.375	1.35773	1.46111	1.44394	1.55472	1.39002	1.38348	1.42573	1.26404	1.31942	1.29921	1.3542	1.43931	1.65256	1.47906	1.43903	1.59922	1.46641	1.42176	1.48634	1.49786	1.33136	1.29922	1.43403	1.51216	1.37677	1.41378	1.4695	1.57204	1.2728	1.50475	1.39237	1.55547	1.41079	1.50189	1.5395	1.49891	1.48812	1.54539	1.69295	1.44555	1.28073	1.26154	1.17072	1.48956
	1.36661	1.37487	1.35507	1.34302	1.43636	1.43936	1.53111	1.38735	1.39947	1.41273	1.25248	1.28768	1.27019	1.33587	1.48551	1.64467	1.49647	1.4665	1.59569	1.51678	1.4134	1.49712	1.52561	1.34153	1.30508	1.42801	1.52909	1.39878	1.44705	1.46208	1.54086	1.25365	1.4895	1.39989	1.56327	1.41838	1.49918	1.53146	1.51056	1.48156	1.54065	1.66597	1.44142	1.28865	1.26472	1.16784	1.47791
	1.37617	1.39661	1.38418	1.35652	1.45793	1.44122	1.55663	1.39538	1.40409	1.47083	1.28481	1.31148	1.30092	1.34362	1.506	1.70943	1.51053	1.4568	1.60146	1.52517	1.42322	1.47865	1.55037	1.35285	1.32717	1.45396	1.50886	1.41177	1.43884	1.46008	1.55215	1.28358	1.51716	1.41117	1.55452	1.42954	1.50154	1.55111	1.51144	1.47938	1.52579	1.65343	1.44831	1.29446	1.26828	1.18108	1.48164
	1.36584	1.37839	1.37157	1.3619	1.44231	1.43778	1.57329	1.39482	1.37387	1.44943	1.24599	1.29189	1.32025	1.31714	1.48759	1.68439	1.49343	1.45808	1.59297	1.52033	1.42004	1.47654	1.52644	1.33207	1.31413	1.43776	1.51384	1.39414	1.4271	1.46617	1.53469	1.27696	1.4985	1.40052	1.53183	1.42085	1.48507	1.53517	1.47667	1.47962	1.54772	1.6892	1.45346	1.28971	1.26368	1.18504	1.50012
	1.37951	1.385	1.36932	1.36214	1.45145	1.44607	1.56842	1.40034	1.3883	1.47236	1.2619	1.30284	1.31854	1.32056	1.49508	1.71034	1.50686	1.48076	1.64503	1.48836	1.41764	1.4953	1.53374	1.36153	1.322	1.4593	1.54086	1.4151	1.43789	1.46761	1.52412	1.25795	1.52237	1.39302	1.54465	1.41529	1.47816	1.53115	1.49441	1.45922	1.51238	1.68995	1.4395	1.28701	1.26841	1.19007	1.48307
	1.36799	1.37876	1.34094	1.34756	1.44419	1.44365	1.56913	1.38755	1.38774	1.45506	1.25433	1.28334	1.31864	1.31529	1.5094	1.72478	1.50835	1.48765	1.63694	1.51689	1.41666	1.50246	1.53981	1.35663	1.3301	1.45378	1.56565	1.42221	1.44349	1.48862	1.51431	1.24756	1.5126	1.39171	1.54027	1.43528	1.48721	1.55432	1.50416	1.48624	1.5336	1.66384	1.4586	1.28006	1.25996	1.18767	1.48069
Flat MH	12.3.24	Notes:	*48Hr Pretreatment		*2.5mM MH														3.11.25	Notes:	*48Hr Pretreatment		*2.5mM MH													5.31.35	Notes:	*24Hr Pretreatment		1.25mM MH
	ROI 2 (Average)	ROI 3 (Average)	ROI 4 (Average)	ROI 5 (Average)	ROI 6 (Average)	ROI 7 (Average)	ROI 8 (Average)	ROI 9 (Average)	ROI 10 (Average)	ROI 11 (Average)	ROI 13 (Average)	ROI 15 (Average)	ROI 18 (Average)	ROI 19 (Average)	ROI 20 (Average)	ROI 21 (Average)	ROI 22 (Average)	ROI 23 (Average)	ROI 5 (Average)	ROI 7 (Average)	ROI 11 (Average)	ROI 12 (Average)	ROI 13 (Average)	ROI 17 (Average)	ROI 18 (Average)	ROI 3 (Average)	ROI 14 (Average)	ROI 15 (Average)	ROI 16 (Average)	ROI 24 (Average)	ROI 25 (Average)	ROI 26 (Average)	ROI 27 (Average)	ROI 28 (Average)	ROI 29 (Average)	ROI 2 (Average)	ROI 4 (Average)	ROI 5 (Average)	ROI 6 (Average)	ROI 8 (Average)	ROI 9 (Average)	ROI 10 (Average)	ROI 11 (Average)	ROI 13 (Average)	ROI 14 (Average)	ROI 16 (Average)	ROI 17 (Average)	ROI 19 (Average)	ROI 21 (Average)
0	0.650845	0.67125	0.659593	0.664086	0.645464	0.703929	0.665981	0.674936	0.678351	0.661885	0.714362	0.650732	0.672977	0.666017	0.640986	0.660472	0.654916	0.63353	0.787035	0.767843	0.719638	0.678303	0.7385	0.671734	0.755462	0.747593	0.745466	0.735102	0.700373	0.715034	0.697726	0.73872	0.725426	0.699392	0.726933	0.671898	0.730521	0.694371	0.719233	0.678762	0.690492	0.716098	0.670893	0.737002	0.673883	0.671393	0.674544	0.651527	0.682753
	0.654993	0.676062	0.663318	0.670456	0.651278	0.708638	0.671389	0.682704	0.683085	0.670423	0.725591	0.656458	0.677653	0.6695	0.645488	0.666799	0.662267	0.637033	0.783007	0.774511	0.725203	0.682423	0.744676	0.679286	0.759614	0.752191	0.753244	0.737098	0.709163	0.726196	0.703838	0.748358	0.733542	0.705825	0.73022	0.67034	0.726938	0.688	0.717667	0.673886	0.686648	0.710944	0.667575	0.73289	0.670521	0.668362	0.693195	0.648137	0.680184
	0.654529	0.674495	0.663722	0.668706	0.651302	0.709964	0.670132	0.682724	0.682537	0.670079	0.720183	0.655898	0.676933	0.665611	0.644381	0.664468	0.659675	0.635967	0.780617	0.767298	0.725124	0.684147	0.741082	0.683277	0.756747	0.757272	0.753404	0.726927	0.710343	0.727747	0.710072	0.747005	0.738184	0.707194	0.726654	0.667108	0.724383	0.685824	0.716706	0.671274	0.684011	0.704024	0.668271	0.733902	0.670398	0.670713	0.701609	0.642947	0.679661
	0.65932	0.675156	0.666723	0.672725	0.653134	0.71203	0.670895	0.687935	0.682085	0.673121	0.724418	0.658817	0.680905	0.66678	0.644749	0.667153	0.664911	0.638202	0.811301	0.805429	0.745515	0.699644	0.759461	0.706099	0.782096	0.782584	0.781439	0.755601	0.728964	0.739008	0.72587	0.76726	0.756801	0.729822	0.761103	0.673077	0.728398	0.690536	0.720059	0.674675	0.687851	0.707364	0.67137	0.741239	0.672794	0.671799	0.705668	0.651901	0.681278
	0.659903	0.677493	0.668439	0.673907	0.653625	0.714561	0.673772	0.689039	0.683509	0.673343	0.726877	0.660462	0.682171	0.667074	0.644353	0.668312	0.666211	0.639617	0.803634	0.795139	0.73361	0.688483	0.747628	0.693917	0.762865	0.769174	0.769303	0.74771	0.7197	0.732181	0.712519	0.753595	0.741641	0.71466	0.736657	0.674249	0.731158	0.69194	0.722422	0.675886	0.688822	0.705104	0.674267	0.741305	0.674575	0.673164	0.706692	0.656484	0.682173
	0.662536	0.679655	0.669337	0.675281	0.655961	0.719226	0.679638	0.694169	0.685655	0.676342	0.726021	0.660398	0.684466	0.671071	0.64718	0.670066	0.665315	0.640327	0.795679	0.797249	0.733741	0.691239	0.747645	0.695404	0.76339	0.768334	0.770243	0.749745	0.721684	0.733015	0.711937	0.758077	0.746133	0.720208	0.742082	0.675272	0.733137	0.693341	0.723951	0.677568	0.690761	0.704605	0.677737	0.743669	0.677335	0.67553	0.706591	0.656047	0.684028
1	0.66273	0.679197	0.668393	0.673208	0.65478	0.720457	0.681537	0.695783	0.684847	0.674874	0.724896	0.663958	0.685685	0.669993	0.646486	0.66998	0.663274	0.640159	0.791856	0.78868	0.73178	0.686645	0.747784	0.695268	0.762534	0.767024	0.765831	0.744883	0.721466	0.735416	0.710556	0.758208	0.743964	0.718864	0.742726	0.681459	0.734344	0.693574	0.7228	0.679015	0.691858	0.704608	0.673514	0.743496	0.67593	0.674348	0.698393	0.64791	0.683699
	0.665309	0.682182	0.671134	0.676172	0.656729	0.726039	0.682775	0.699042	0.688164	0.677183	0.726293	0.665275	0.687899	0.674371	0.64758	0.672621	0.668579	0.643543	0.78758	0.781915	0.730599	0.686159	0.744915	0.689865	0.763411	0.764024	0.766782	0.75436	0.720967	0.736859	0.709172	0.756928	0.744757	0.716284	0.742709	0.680109	0.735774	0.693836	0.725048	0.679686	0.693152	0.704565	0.675145	0.745114	0.679159	0.681013	0.694236	0.647391	0.685548
	0.670147	0.683775	0.670674	0.676145	0.658866	0.725746	0.683218	0.70308	0.694566	0.682332	0.729901	0.669614	0.689438	0.677576	0.65132	0.672189	0.667815	0.644079	0.798012	0.77945	0.731244	0.686178	0.74733	0.692896	0.767351	0.768862	0.770624	0.750399	0.72228	0.744827	0.709496	0.760106	0.744784	0.718156	0.741882	0.68206	0.738392	0.694151	0.72567	0.67991	0.693497	0.704148	0.67628	0.743982	0.679387	0.678528	0.691575	0.654575	0.686517
	0.672134	0.688206	0.676531	0.684729	0.665158	0.73531	0.696755	0.710748	0.70003	0.686616	0.738448	0.674544	0.697589	0.684542	0.655505	0.678891	0.67181	0.650968	0.80105	0.781115	0.733315	0.688898	0.747923	0.692661	0.767483	0.769218	0.775438	0.749658	0.725788	0.746281	0.71125	0.762406	0.747595	0.721399	0.744427	0.689097	0.748342	0.703216	0.73569	0.685752	0.702111	0.709442	0.684117	0.755645	0.686011	0.684047	0.696715	0.662578	0.69381
	0.668978	0.684817	0.672522	0.679487	0.661366	0.730414	0.69016	0.707963	0.694251	0.682613	0.729293	0.670434	0.694627	0.679674	0.65248	0.675423	0.670308	0.647998	0.803713	0.790694	0.737536	0.690884	0.751058	0.69199	0.775476	0.772274	0.776897	0.757252	0.730056	0.747411	0.714393	0.765756	0.75493	0.726942	0.75407	0.688087	0.748883	0.703603	0.733653	0.685523	0.70106	0.712457	0.684564	0.756105	0.687649	0.685564	0.695045	0.658587	0.694391
	0.675279	0.688066	0.675732	0.684797	0.664405	0.732718	0.695068	0.712942	0.69951	0.690738	0.741286	0.674446	0.700097	0.683547	0.658169	0.682406	0.676984	0.655824	0.804971	0.788859	0.739118	0.693638	0.754042	0.688853	0.770469	0.7681	0.774054	0.759467	0.731432	0.749569	0.718874	0.765569	0.755687	0.725922	0.749775	0.691936	0.749869	0.704144	0.736754	0.685279	0.703872	0.713862	0.689417	0.755927	0.68949	0.688219	0.691911	0.660191	0.695542
2	0.674777	0.686958	0.673838	0.682091	0.663277	0.730393	0.691167	0.708914	0.697444	0.684729	0.7404	0.673501	0.698421	0.681519	0.660912	0.681347	0.682213	0.656061	0.811335	0.782413	0.738719	0.69306	0.756237	0.688939	0.770755	0.771213	0.774925	0.756509	0.731068	0.756216	0.716109	0.770039	0.754954	0.726822	0.750702	0.692749	0.753502	0.712344	0.741337	0.692115	0.710068	0.722056	0.696796	0.764449	0.695104	0.690198	0.693933	0.662074	0.70347
	0.677397	0.690366	0.676289	0.68681	0.66672	0.735052	0.695443	0.710574	0.702982	0.688063	0.741456	0.677324	0.70234	0.68281	0.66209	0.687544	0.681041	0.658774	0.830821	0.800878	0.747425	0.699512	0.762722	0.696159	0.780079	0.78055	0.784705	0.76854	0.740313	0.763432	0.725797	0.775782	0.763571	0.737162	0.760661	0.687297	0.753562	0.707368	0.738948	0.689659	0.706288	0.720709	0.694625	0.757183	0.692108	0.684877	0.688573	0.658671	0.698214
	0.678673	0.691803	0.6786	0.689177	0.668886	0.736148	0.699579	0.710863	0.705892	0.691031	0.746627	0.680278	0.704192	0.684731	0.666918	0.690025	0.688303	0.661646	0.818275	0.806617	0.743783	0.69726	0.759093	0.694262	0.774858	0.77518	0.78196	0.767101	0.738165	0.760345	0.720853	0.772459	0.759612	0.733286	0.756052	0.691323	0.758418	0.710984	0.741588	0.694987	0.708893	0.723552	0.698924	0.762377	0.69416	0.688063	0.69287	0.660987	0.702889
	0.673948	0.686521	0.674527	0.683809	0.665638	0.733904	0.697164	0.709577	0.701443	0.686156	0.74457	0.677671	0.703055	0.68297	0.662006	0.68693	0.686784	0.65734	0.830909	0.805648	0.748798	0.704745	0.758895	0.698129	0.776207	0.779534	0.78623	0.772125	0.741534	0.766434	0.726083	0.770581	0.763616	0.736473	0.75513	0.690469	0.755329	0.71091	0.742162	0.692788	0.708611	0.725581	0.697682	0.760836	0.6936	0.68949	0.692489	0.661241	0.703212
	0.675765	0.68964	0.676167	0.686465	0.668234	0.738203	0.705302	0.713683	0.70341	0.690901	0.745033	0.681247	0.707506	0.688281	0.665239	0.691183	0.682331	0.658859	0.829712	0.800429	0.749668	0.702398	0.760029	0.69674	0.772726	0.78027	0.783169	0.776124	0.740996	0.761576	0.721042	0.76951	0.76251	0.735529	0.758333	0.687588	0.759215	0.709938	0.743259	0.694869	0.708947	0.723508	0.698276	0.761989	0.693968	0.690037	0.692086	0.661073	0.703047
	0.678715	0.692575	0.681627	0.690713	0.67078	0.742085	0.705186	0.721495	0.70713	0.69408	0.752355	0.686642	0.710622	0.691539	0.670635	0.692689	0.688985	0.663449	0.830817	0.807071	0.748982	0.702843	0.761662	0.696132	0.774492	0.781312	0.784967	0.767968	0.743199	0.767073	0.723538	0.769535	0.760083	0.73361	0.753687	0.689447	0.761708	0.714318	0.747423	0.697442	0.714936	0.737307	0.70207	0.76375	0.695935	0.691839	0.694768	0.664426	0.705999
3	0.6838	0.697173	0.682319	0.692735	0.673821	0.744268	0.709233	0.726221	0.708796	0.695965	0.75782	0.689113	0.714531	0.6958	0.671958	0.695715	0.689121	0.66608	0.812236	0.800009	0.74324	0.696261	0.754179	0.693274	0.768828	0.772388	0.783501	0.761184	0.738046	0.759106	0.720078	0.762413	0.756618	0.726806	0.74921	0.693729	0.768674	0.717279	0.750431	0.700053	0.716109	0.740115	0.706466	0.769184	0.698728	0.696932	0.697405	0.66405	0.709891
	0.684783	0.700101	0.686427	0.694953	0.67574	0.748924	0.710355	0.730517	0.709855	0.702811	0.760746	0.691326	0.718224	0.699633	0.676068	0.698128	0.695511	0.668202	0.82501	0.807471	0.746309	0.700028	0.758968	0.698335	0.774092	0.777987	0.785994	0.769322	0.74542	0.766845	0.725735	0.766359	0.7634	0.737211	0.759061	0.696573	0.775101	0.720771	0.754296	0.70163	0.719158	0.746072	0.708414	0.77227	0.701811	0.699472	0.699139	0.665223	0.713432
	0.685451	0.700249	0.68545	0.694455	0.675835	0.745668	0.712062	0.730711	0.7082	0.700603	0.760432	0.690698	0.716223	0.698938	0.674454	0.694934	0.693882	0.66643	0.82355	0.798686	0.739334	0.695766	0.754187	0.695606	0.769342	0.775471	0.780046	0.767785	0.74268	0.76384	0.719666	0.768786	0.760123	0.732984	0.749915	0.69861	0.777464	0.720805	0.75672	0.703367	0.721238	0.753136	0.712147	0.775026	0.704328	0.699604	0.698377	0.668914	0.714668
	0.685394	0.700438	0.687494	0.694885	0.676979	0.748868	0.714306	0.736562	0.709746	0.6987	0.762557	0.692152	0.718763	0.696475	0.67606	0.696708	0.697718	0.669877	0.825686	0.797178	0.741326	0.696547	0.75278	0.691564	0.770326	0.773719	0.783067	0.765228	0.74245	0.762233	0.721316	0.77014	0.761182	0.731197	0.749476	0.700827	0.780325	0.721388	0.756767	0.706784	0.720225	0.742916	0.712131	0.774178	0.704422	0.701183	0.69567	0.675791	0.714471
	0.68899	0.703145	0.688752	0.696872	0.679202	0.753444	0.715954	0.737747	0.711337	0.701612	0.766264	0.69541	0.720071	0.697809	0.677327	0.69932	0.699988	0.672024	0.822811	0.804562	0.748383	0.701321	0.757461	0.695319	0.774247	0.778803	0.790365	0.773523	0.746505	0.765334	0.726187	0.772361	0.769685	0.738586	0.761392	0.699379	0.781548	0.724668	0.759766	0.705223	0.724014	0.743885	0.711125	0.775896	0.704637	0.700582	0.699014	0.672049	0.714891
	0.68936	0.702651	0.686996	0.693922	0.677097	0.753215	0.71492	0.736799	0.711923	0.701309	0.761248	0.695182	0.720853	0.698997	0.676503	0.697124	0.694817	0.669854	0.822118	0.814727	0.750702	0.705976	0.760974	0.69641	0.77879	0.781147	0.798425	0.777354	0.752331	0.772148	0.730682	0.776823	0.774284	0.743452	0.761553	0.703543	0.787408	0.72516	0.764117	0.704143	0.725695	0.745519	0.713779	0.78189	0.707837	0.707689	0.703778	0.673864	0.719442
4	0.690712	0.703554	0.688324	0.696357	0.679	0.755137	0.715678	0.737355	0.713717	0.706047	0.763012	0.697138	0.72315	0.698533	0.682206	0.697935	0.695513	0.671504	0.824775	0.807752	0.74656	0.701905	0.757962	0.692809	0.776005	0.783042	0.793155	0.7731	0.751556	0.771092	0.725168	0.771911	0.770844	0.739741	0.756277	0.70588	0.78871	0.728664	0.767187	0.708337	0.728379	0.748269	0.716409	0.782608	0.709964	0.711363	0.704963	0.675637	0.72274
	0.692291	0.707248	0.692583	0.701624	0.683016	0.759489	0.718931	0.743898	0.722671	0.713427	0.767918	0.701686	0.726681	0.702416	0.682742	0.702448	0.703881	0.675267	0.837954	0.817509	0.758463	0.711906	0.766164	0.699427	0.79139	0.792641	0.803905	0.77989	0.762482	0.777216	0.737075	0.781572	0.783773	0.752252	0.773429	0.706932	0.787504	0.728409	0.766519	0.709434	0.72942	0.749289	0.730881	0.784722	0.710938	0.715112	0.705914	0.680509	0.724254
	0.694486	0.706316	0.693757	0.701273	0.683019	0.758792	0.721655	0.749311	0.724624	0.713458	0.767713	0.70111	0.728524	0.703774	0.682305	0.705704	0.699414	0.675389	0.819983	0.807413	0.747716	0.704544	0.759915	0.693295	0.781604	0.78388	0.794854	0.773048	0.754331	0.771997	0.729532	0.775529	0.775216	0.742797	0.760814	0.707429	0.797768	0.728862	0.76916	0.704894	0.72818	0.751363	0.73288	0.783773	0.711611	0.714129	0.706799	0.679004	0.725188
	0.6986	0.708003	0.696468	0.703043	0.686834	0.762248	0.726014	0.754833	0.729658	0.718215	0.77521	0.705089	0.73088	0.706488	0.687956	0.707313	0.705356	0.680999	0.835033	0.814448	0.75017	0.707088	0.763686	0.69964	0.781082	0.787525	0.796545	0.78503	0.760586	0.776161	0.730415	0.773714	0.776899	0.747499	0.765433	0.710187	0.79345	0.728135	0.768335	0.704731	0.72856	0.749481	0.730907	0.783116	0.71153	0.713276	0.708255	0.678339	0.725244
	0.692632	0.706713	0.69375	0.701674	0.685185	0.760806	0.724191	0.752635	0.726516	0.714844	0.772572	0.705786	0.731476	0.70731	0.686855	0.706591	0.700627	0.677938	0.822083	0.803617	0.743444	0.700733	0.755756	0.693576	0.773848	0.774622	0.789505	0.780696	0.755194	0.767915	0.723808	0.765999	0.772239	0.737208	0.753644	0.701791	0.794471	0.726595	0.767447	0.701979	0.727398	0.743602	0.727189	0.776251	0.709161	0.710473	0.706984	0.671518	0.723957
	0.691777	0.71044	0.692564	0.698526	0.682352	0.758219	0.723597	0.748531	0.725625	0.717214	0.772179	0.705975	0.733608	0.709687	0.68263	0.712708	0.69714	0.680417	0.826503	0.809956	0.748566	0.70706	0.759203	0.702982	0.780417	0.780124	0.794799	0.773133	0.757505	0.775571	0.728488	0.773949	0.775743	0.743212	0.760592	0.708917	0.801022	0.732767	0.773473	0.707722	0.734557	0.750821	0.730063	0.783713	0.715247	0.715461	0.711535	0.682452	0.730453
5	0.689661	0.702875	0.693158	0.698048	0.679858	0.75515	0.718604	0.746546	0.722932	0.714735	0.769558	0.699698	0.728351	0.704509	0.68191	0.706267	0.693362	0.677323	0.830469	0.812919	0.752359	0.710086	0.763528	0.70782	0.783553	0.786043	0.797946	0.781082	0.761839	0.777566	0.734389	0.775053	0.779791	0.747716	0.765128	0.709271	0.804685	0.732631	0.774886	0.709622	0.730208	0.749566	0.730412	0.784279	0.714657	0.720183	0.716672	0.677129	0.731982
	0.686598	0.69997	0.687084	0.692977	0.676167	0.751596	0.715773	0.742425	0.719914	0.709162	0.765248	0.696828	0.722339	0.700692	0.676884	0.699873	0.691198	0.672236	0.832073	0.817117	0.754413	0.712891	0.765382	0.711817	0.792647	0.793011	0.803868	0.784228	0.767552	0.782585	0.736434	0.777858	0.783769	0.751538	0.769821	0.708334	0.807552	0.73661	0.803072	0.714411	0.733031	0.754067	0.734534	0.788469	0.71812	0.724151	0.72396	0.682792	0.736174
	0.695828	0.707826	0.694119	0.70073	0.6828	0.756761	0.720121	0.748722	0.726117	0.716302	0.773294	0.702669	0.729749	0.708403	0.684618	0.706105	0.699392	0.681567	0.843013	0.821972	0.760186	0.715788	0.772217	0.711692	0.79522	0.79533	0.80865	0.787522	0.770977	0.787731	0.743335	0.785655	0.790492	0.75708	0.776861	0.707742	0.810758	0.73845	0.816512	0.715715	0.731893	0.752426	0.742913	0.788521	0.716806	0.720956	0.727725	0.678069	0.735012
	0.696293	0.708644	0.693688	0.70208	0.684003	0.759253	0.722863	0.747045	0.727302	0.720207	0.77606	0.701276	0.731923	0.702853	0.685858	0.709078	0.70124	0.682883	0.841293	0.811233	0.760358	0.713121	0.772221	0.71228	0.787056	0.791566	0.802156	0.783306	0.770875	0.783755	0.738276	0.781661	0.785663	0.750392	0.771172	0.714574	0.806883	0.733958	0.845433	0.70428	0.723323	0.747085	0.755649	0.782441	0.706452	0.713307	0.745353	0.669749	0.728273
	0.700276	0.712955	0.696573	0.706105	0.68642	0.762373	0.727008	0.752821	0.729308	0.723213	0.77969	0.705533	0.733469	0.709857	0.689108	0.710472	0.70858	0.686055	0.842306	0.815758	0.759652	0.71526	0.769456	0.707048	0.790651	0.795194	0.804171	0.791752	0.772796	0.787942	0.739711	0.784101	0.787831	0.753569	0.773549	0.751515	0.814098	0.758337	0.898987	0.700396	0.717246	0.740634	0.783872	0.784056	0.701011	0.702697	0.75812	0.666196	0.729497
	0.700653	0.717434	0.698304	0.704985	0.686668	0.760344	0.726846	0.752805	0.726983	0.721984	0.770134	0.704687	0.734529	0.707742	0.689681	0.711586	0.71066	0.686443	0.837099	0.814838	0.759745	0.712524	0.768629	0.702397	0.788165	0.794622	0.802951	0.791293	0.769393	0.782725	0.738166	0.781786	0.785511	0.753063	0.769348	0.82188	0.873101	0.853111	0.968933	0.695192	0.710673	0.785014	0.950739	0.789661	0.69377	0.684856	0.773992	0.660084	0.778574
6	0.698613	0.716973	0.700948	0.703825	0.686166	0.755229	0.726621	0.751897	0.723215	0.714103	0.758396	0.704027	0.733015	0.706857	0.685467	0.709857	0.706158	0.685484	0.845861	0.821059	0.762179	0.714292	0.773424	0.706564	0.799474	0.798105	0.80745	0.795996	0.773993	0.785138	0.741794	0.788375	0.790274	0.753618	0.773677	0.860721	0.982486	0.949088	1.05628	0.694295	0.708517	0.81356	1.01631	0.810539	0.704064	0.683956	0.80411	0.653702	0.867992
	0.689859	0.713369	0.694156	0.695327	0.678266	0.741669	0.712363	0.748536	0.829521	0.698835	0.727213	0.69415	0.721108	0.698781	0.67568	0.718594	0.709441	0.679904	0.839722	0.83713	0.762639	0.714898	0.774282	0.71156	0.842772	0.803034	0.808237	0.790841	0.775956	0.784953	0.741393	0.789303	0.790649	0.753967	0.776193	0.939551	1.05504	1.04854	1.14202	0.695807	0.710305	0.98655	1.02868	0.871688	0.799841	0.9672	0.854112	0.659541	0.958756
	0.687604	0.712382	0.69091	0.689204	0.670568	0.729478	0.70939	0.75132	0.909146	0.683325	0.730174	0.685008	0.713138	0.705388	0.663426	0.750808	0.805304	0.676366	0.85167	0.841542	0.773759	0.723318	0.791016	0.720554	0.917232	0.811612	0.814767	0.808999	0.779226	0.792337	0.750476	0.816581	0.798527	0.761959	0.778804	1.11556	1.08875	1.10471	1.21291	0.694858	0.748816	1.21427	1.03931	0.934594	0.924246	1.27157	0.986375	0.655808	1.02388
	0.691712	0.738065	0.698522	0.691008	0.670546	0.738644	0.728961	0.776159	1.11815	0.677462	1.01937	0.68414	0.713179	0.724296	0.668293	0.806321	1.03226	0.690862	0.859429	0.831507	0.774126	0.72119	0.812241	0.717316	1.01656	0.808665	0.81118	0.803368	0.781627	0.806208	0.75296	0.833119	0.810233	0.767411	0.787409	1.19385	1.09842	1.13135	1.27643	0.709218	1.15423	1.36196	1.0351	1.06139	1.09822	1.438	1.15074	0.667857	1.08403
	0.718293	0.817643	0.701648	0.694406	0.669502	0.881667	1.03827	0.946562	1.31795	0.681174	1.57882	0.68261	0.715917	0.785416	0.732117	0.911494	1.1675	0.755214	0.878444	0.847019	0.784949	0.727446	0.883798	0.7245	1.25694	0.825742	0.832131	0.814242	0.874753	0.947542	0.769965	0.880221	0.893011	0.781283	0.801978	1.27123	1.12457	1.17094	1.30181	0.716786	1.37645	1.4335	1.09026	1.18766	1.2647	1.52583	1.25762	0.674831	1.15702
	0.7651	0.901415	0.718314	0.706956	0.679363	1.23947	1.20005	1.18953	1.47285	0.730273	1.79711	0.716811	0.726814	0.924918	1.05309	0.980995	1.27398	0.848501	0.998066	0.840436	0.78831	0.736836	0.952484	0.745355	1.4739	0.824689	0.835395	0.832544	0.973932	1.18086	0.787144	0.945249	1.00618	0.835446	0.82678	1.31897	1.19591	1.21882	1.32505	0.727872	1.44936	1.46643	1.15324	1.281	1.36612	1.56155	1.34576	0.699186	1.22241
7	0.828018	0.998936	0.749485	0.737586	0.701158	1.46825	1.35592	1.34045	1.54718	0.77987	1.90229	0.988102	0.755438	1.03455	1.26114	1.04731	1.34794	0.983471	1.23354	0.851562	0.798068	0.748233	1.09812	0.776649	1.5633	0.833163	0.855993	0.888471	1.15316	1.36485	0.80922	1.12093	1.26347	0.962464	0.910441	1.35975	1.2134	1.26328	1.36015	1.32639	1.50547	1.52989	1.14824	1.30868	1.40266	1.55274	1.38752	0.801475	1.23427
	0.943474	1.08588	0.780577	0.848546	0.715623	1.58862	1.43022	1.4159	1.58985	1.2391	1.94367	1.16591	0.794934	1.1791	1.36769	1.10855	1.38266	1.07523	1.48243	0.924016	0.826037	0.771003	1.28236	1.38014	1.63845	0.86415	0.916458	1.17812	1.30568	1.47009	0.860256	1.23669	1.4856	1.0762	1.32243	1.38724	1.26088	1.33734	1.41902	1.48388	1.39834	1.56115	1.17177	1.34145	1.40829	1.56428	1.41215	1.19943	1.26677
	1.08534	1.13014	0.833257	1.05779	0.73528	1.65058	1.49574	1.46248	1.59862	1.44605	1.95817	1.35753	1.12503	1.26264	1.4348	1.17859	1.37881	1.18431	1.58905	0.975304	1.22473	0.792002	1.3494	1.49479	1.63426	0.922643	1.04383	1.24958	1.37882	1.51406	0.892279	1.27959	1.57343	1.2411	1.40792	1.4098	1.27971	1.35939	1.43737	1.52802	1.31832	1.58358	1.16213	1.33073	1.44652	1.55381	1.41731	1.43125	1.26227
	1.19418	1.15876	0.881132	1.15539	0.752253	1.68943	1.5325	1.48631	1.61731	1.56639	2.0031	1.46604	1.3791	1.31193	1.48808	1.22223	1.40092	1.26063	1.6559	1.12019	1.38121	1.08686	1.39647	1.53339	1.62909	1.00573	1.31318	1.30186	1.42268	1.55474	0.916004	1.31595	1.6004	1.30636	1.41694	1.41681	1.30713	1.38342	1.45548	1.55503	1.56221	1.607	1.16467	1.37395	1.39546	1.57187	1.42788	1.5607	1.29034
	1.27685	1.17733	0.921307	1.22938	0.87712	1.7001	1.53591	1.48364	1.61514	1.60334	2.00394	1.51412	1.50345	1.3302	1.51241	1.2454	1.39878	1.30682	1.72993	1.40616	1.45967	1.29487	1.4477	1.58005	1.65066	1.22876	1.44239	1.38889	1.47625	1.59798	0.981291	1.35669	1.64071	1.39286	1.45231	1.43234	1.32986	1.40004	1.49292	1.57139	1.57464	1.62978	1.16769	1.33176	1.39205	1.57667	1.42921	1.63998	1.32848
	1.31494	1.19309	0.951918	1.27488	1.19725	1.70307	1.56133	1.48065	1.60294	1.62186	2.01122	1.53738	1.54951	1.34402	1.51692	1.25018	1.39646	1.32554	1.71573	1.42917	1.49497	1.38199	1.4543	1.58262	1.6508	1.29268	1.49576	1.38981	1.48576	1.60882	1.17898	1.38209	1.64362	1.42418	1.45899	1.44772	1.35697	1.43134	1.49884	1.55566	1.62753	1.63812	1.18127	1.39344	1.41179	1.60971	1.4282	1.62913	1.32175
8	1.32556	1.20298	0.978853	1.31542	1.35641	1.6964	1.55723	1.4695	1.59449	1.62312	1.98262	1.55109	1.5746	1.34886	1.52114	1.25726	1.39316	1.32824	1.69814	1.43483	1.52409	1.46094	1.47398	1.57594	1.65038	1.32036	1.57706	1.39178	1.49145	1.63227	1.32579	1.39766	1.61669	1.43909	1.44392	1.44344	1.36261	1.42288	1.50456	1.54719	1.62522	1.61593	1.17322	1.3634	1.40196	1.60994	1.41749	1.57067	1.27131
	1.31725	1.20898	1.02015	1.3393	1.41593	1.68997	1.53569	1.45753	1.57729	1.61333	1.95693	1.53429	1.57365	1.34936	1.52055	1.25418	1.3636	1.31661	1.74162	1.47328	1.56285	1.50413	1.49296	1.59876	1.66623	1.35058	1.6193	1.44526	1.51211	1.63699	1.37534	1.41096	1.64693	1.47024	1.49522	1.44065	1.37372	1.44525	1.50485	1.53888	1.61249	1.62476	1.16957	1.37066	1.41849	1.62562	1.41137	1.52354	1.27955
	1.32316	1.21967	1.04558	1.35282	1.43131	1.69945	1.54103	1.46199	1.5777	1.6141	1.94256	1.55139	1.58246	1.35481	1.52049	1.25797	1.36205	1.31929	1.72567	1.46998	1.57271	1.52368	1.51418	1.59384	1.65222	1.36392	1.63786	1.45157	1.51351	1.64171	1.38107	1.40329	1.64991	1.46155	1.48763	1.44311	1.36191	1.44927	1.49083	1.52846	1.6015	1.60417	1.17093	1.35758	1.4178	1.60884	1.4016	1.48462	1.30371
	1.31978	1.21697	1.03545	1.34779	1.43613	1.70386	1.53789	1.45097	1.56392	1.60357	1.94073	1.54141	1.5648	1.34463	1.51079	1.24427	1.35307	1.3102	1.7333	1.4653	1.58145	1.53449	1.52257	1.58827	1.66176	1.36754	1.64423	1.45076	1.52217	1.64259	1.39243	1.422	1.66013	1.47938	1.49148	1.43786	1.36491	1.44297	1.48562	1.53877	1.60302	1.60829	1.16245	1.38031	1.42164	1.59063	1.40459	1.5184	1.34179
	1.32119	1.22217	1.06336	1.35537	1.42462	1.70767	1.54867	1.4382	1.55864	1.60059	1.93715	1.54504	1.55752	1.33602	1.51689	1.2366	1.34011	1.29554	1.73601	1.46342	1.59557	1.56056	1.53425	1.6096	1.67287	1.37607	1.66496	1.48571	1.52764	1.64914	1.40082	1.43716	1.67348	1.50457	1.49429	1.43356	1.35261	1.43465	1.4642	1.51368	1.57489	1.59173	1.15359	1.36243	1.4124	1.58035	1.39009	1.53267	1.27769
	1.31418	1.22036	1.08965	1.34749	1.41702	1.70291	1.53973	1.44638	1.5549	1.6025	1.94025	1.53251	1.54769	1.33817	1.51426	1.24297	1.34923	1.30418	1.74841	1.47337	1.59955	1.56903	1.53501	1.59957	1.66822	1.38505	1.67744	1.49851	1.52743	1.65238	1.39274	1.43629	1.67223	1.50872	1.48878	1.43258	1.35277	1.42947	1.4685	1.51739	1.57803	1.58234	1.14741	1.37465	1.41747	1.59605	1.38888	1.3954	1.26903
9	1.33334	1.23123	1.11169	1.35622	1.41212	1.71283	1.54871	1.45126	1.55713	1.59604	1.95436	1.53268	1.54877	1.32662	1.51459	1.2411	1.3534	1.31038	1.76893	1.48018	1.60963	1.57416	1.55468	1.6027	1.69425	1.3974	1.68872	1.50006	1.53592	1.64752	1.39053	1.44674	1.68728	1.52469	1.5134	1.42728	1.35704	1.42623	1.4611	1.51146	1.58416	1.57462	1.15606	1.34362	1.39929	1.58336	1.37755	1.49565	1.29224
	1.33052	1.23002	1.1148	1.35772	1.40054	1.70829	1.53709	1.44281	1.55107	1.59165	1.93649	1.52707	1.54586	1.32382	1.49974	1.24327	1.35293	1.30483	1.77632	1.48513	1.60171	1.58242	1.56301	1.59274	1.69556	1.40054	1.69061	1.50534	1.53922	1.65792	1.40742	1.44748	1.69907	1.52753	1.51638	1.42397	1.3571	1.43113	1.4575	1.51037	1.55468	1.56654	1.16579	1.3702	1.41134	1.59463	1.37221	1.33215	1.28055
	1.32731	1.22908	1.11153	1.35961	1.39118	1.70923	1.52136	1.44004	1.54577	1.57607	1.92017	1.52578	1.53943	1.32442	1.50262	1.24194	1.34992	1.30628	1.77365	1.48645	1.60734	1.56997	1.56103	1.57494	1.68875	1.38871	1.68365	1.49556	1.51933	1.64428	1.39828	1.43866	1.67932	1.52732	1.50698	1.42036	1.37872	1.43089	1.45714	1.5012	1.57498	1.5646	1.15529	1.35371	1.40552	1.59515	1.37435	1.44404	1.24594
	1.32303	1.22552	1.10978	1.35954	1.3855	1.69879	1.51732	1.43073	1.53227	1.56915	1.92198	1.5256	1.53589	1.32631	1.49085	1.23396	1.35118	1.30393	1.76901	1.44507	1.58144	1.55281	1.53451	1.56727	1.66426	1.37536	1.66475	1.46975	1.50144	1.61857	1.37435	1.42484	1.6661	1.50567	1.48787	1.40856	1.37078	1.42324	1.43989	1.49406	1.55211	1.57738	1.12662	1.33965	1.39905	1.57723	1.36476	1.52932	1.26271
	1.31566	1.21652	1.10257	1.34828	1.37035	1.6786	1.50451	1.41552	1.50808	1.54842	1.89725	1.5174	1.53395	1.31529	1.48353	1.2225	1.33631	1.2868	1.76295	1.48036	1.58708	1.5694	1.55807	1.56425	1.6589	1.3924	1.68033	1.50632	1.50351	1.63656	1.39141	1.4341	1.66514	1.51337	1.48379	1.42393	1.3723	1.4156	1.44451	1.48368	1.56115	1.57639	1.15705	1.35329	1.38498	1.55699	1.36809	1.49964	1.28753
	1.30816	1.21332	1.09605	1.34891	1.37468	1.66721	1.49957	1.39769	1.49423	1.54592	1.87046	1.50206	1.52711	1.30587	1.47807	1.22167	1.33338	1.28453	1.76296	1.4753	1.58345	1.56194	1.55808	1.56178	1.6787	1.38044	1.67698	1.52177	1.49286	1.64	1.38849	1.43687	1.66403	1.50909	1.48536	1.4198	1.3689	1.42672	1.43536	1.46661	1.55696	1.5608	1.12456	1.33503	1.37303	1.533	1.36335	1.38216	1.21738
10	1.30389	1.20852	1.09613	1.33166	1.36759	1.65689	1.48598	1.38252	1.485	1.53404	1.8606	1.4981	1.52499	1.29678	1.47726	1.22121	1.32772	1.28055	1.76506	1.47875	1.58228	1.55915	1.55661	1.55688	1.66741	1.37616	1.6669	1.50053	1.49056	1.63304	1.38192	1.44601	1.64766	1.49813	1.48656	1.41832	1.37609	1.43164	1.4284	1.47882	1.55816	1.57264	1.15227	1.32046	1.38873	1.53931	1.36706	1.54384	1.24871
	1.29691	1.20993	1.09402	1.33239	1.35723	1.63904	1.46828	1.37606	1.47951	1.52532	1.83301	1.4876	1.51563	1.29723	1.47396	1.2185	1.32111	1.26614	1.7778	1.4604	1.56666	1.54384	1.54267	1.55421	1.65287	1.37408	1.65525	1.47641	1.48771	1.63147	1.36623	1.42273	1.66242	1.50031	1.49428	1.42112	1.36887	1.41041	1.41512	1.46608	1.52606	1.56543	1.13948	1.32239	1.36693	1.54287	1.35401	1.32613	1.28994
	1.29004	1.20083	1.08694	1.32773	1.34606	1.63173	1.45793	1.37333	1.47731	1.50825	1.82623	1.482	1.49987	1.28763	1.46783	1.21766	1.31749	1.2587	1.73083	1.46381	1.5549	1.53168	1.53061	1.52939	1.62403	1.36917	1.65134	1.45938	1.47298	1.60384	1.35178	1.42999	1.63437	1.47601	1.4601	1.40189	1.37807	1.39578	1.41226	1.44948	1.52573	1.54419	1.15359	1.30972	1.34995	1.52171	1.34583	1.43035	1.19563
	1.27082	1.188	1.08313	1.31541	1.33844	1.61266	1.46077	1.36277	1.4595	1.4902	1.80277	1.47282	1.48329	1.27601	1.44909	1.20574	1.30671	1.24872	1.72855	1.46398	1.56669	1.53299	1.51762	1.52036	1.62839	1.36763	1.6383	1.44477	1.46116	1.5982	1.35331	1.40614	1.63052	1.47776	1.44797	1.39651	1.37292	1.40259	1.39921	1.42382	1.50569	1.53757	1.11077	1.2763	1.33694	1.47269	1.33022	1.41185	1.24957
	1.27484	1.19695	1.07646	1.31861	1.33738	1.60032	1.45717	1.35966	1.46804	1.49467	1.82022	1.46674	1.47529	1.26754	1.4474	1.20221	1.31314	1.24773	1.71071	1.45355	1.54112	1.51977	1.49641	1.50866	1.61685	1.35327	1.61758	1.41842	1.44682	1.58971	1.34036	1.39785	1.61859	1.47229	1.43795	1.38169	1.36357	1.37736	1.3988	1.42482	1.50675	1.52682	1.13132	1.26055	1.32804	1.50154	1.31737	1.43193	1.2298
	1.26587	1.19378	1.08175	1.31812	1.31996	1.58561	1.4357	1.3572	1.45004	1.48118	1.79353	1.46867	1.47278	1.25429	1.44845	1.19512	1.31061	1.24133	1.73404	1.43875	1.52272	1.48441	1.48895	1.5006	1.5963	1.33882	1.60992	1.42939	1.44503	1.57941	1.33236	1.3915	1.59874	1.46185	1.44548	1.39871	1.3588	1.36978	1.40942	1.37775	1.47296	1.50845	1.12233	1.28565	1.32057	1.44331	1.32689	1.31697	1.19885
11	1.2618	1.19071	1.07081	1.3013	1.30579	1.57795	1.44061	1.33944	1.43955	1.46838	1.76885	1.46528	1.46912	1.24666	1.44448	1.19724	1.31502	1.23985	1.70665	1.4206	1.51989	1.48894	1.47312	1.49684	1.57494	1.33023	1.60317	1.39854	1.41702	1.55725	1.31653	1.37966	1.58188	1.44096	1.42625	1.36951	1.32196	1.3401	1.35516	1.16275	1.44476	1.48599	1.02228	1.24233	1.29161	1.20256	1.29815	1.18395	1.24759
	1.24958	1.18272	1.05567	1.28434	1.29799	1.54472	1.43437	1.33367	1.43154	1.45804	1.74653	1.44182	1.46132	1.24305	1.43857	1.19046	1.30541	1.23654	1.72361	1.38204	1.49044	1.4755	1.48268	1.49299	1.58868	1.3322	1.6037	1.39984	1.42052	1.57324	1.31327	1.36862	1.58996	1.44766	1.43338	1.36233	1.32016	1.32883	1.33827	1.07314	1.4128	1.46164	0.983126	1.19819	1.3093	1.13051	1.28872	1.38392	1.18621
	1.23989	1.18501	1.05398	1.28626	1.28145	1.53863	1.427	1.31241	1.42188	1.44686	1.71358	1.43955	1.45389	1.22037	1.43309	1.18699	1.3068	1.22874	1.72781	1.37771	1.49118	1.46574	1.47925	1.49877	1.5807	1.31848	1.58238	1.38385	1.41126	1.54327	1.29837	1.36384	1.59354	1.4351	1.41758	1.36238	1.31267	1.32068	1.32747	1.02603	1.40445	1.45643	0.957722	1.13263	1.2657	1.07563	1.27475	1.33772	1.19825
	1.2266	1.16993	1.04458	1.27861	1.276	1.51312	1.42559	1.29531	1.40089	1.42305	1.72175	1.43387	1.42282	1.21473	1.41729	1.17658	1.29533	1.21499	1.70659	1.38944	1.50325	1.46009	1.45363	1.45723	1.54727	1.30479	1.56597	1.37715	1.4097	1.52369	1.28715	1.34194	1.56777	1.40337	1.38991	1.33871	1.28418	1.2998	1.29866	0.981225	1.39266	1.42078	0.933703	1.08979	1.21464	1.03623	1.25737	1.26681	1.15288
	1.23227	1.16614	1.03452	1.26999	1.2675	1.50343	1.42016	1.29839	1.4039	1.41962	1.70346	1.4318	1.40991	1.22432	1.41509	1.17885	1.29007	1.2166	1.75271	1.3748	1.48015	1.45821	1.46499	1.48482	1.56461	1.31226	1.55837	1.42489	1.41192	1.51674	1.28031	1.34194	1.58009	1.43267	1.41592	1.32621	1.28334	1.28908	1.27702	0.947274	1.14988	1.38301	0.913795	1.05624	1.19187	0.993625	1.23653	1.17134	1.16314
	1.21383	1.1582	1.03007	1.26727	1.25266	1.4778	1.39162	1.27348	1.38612	1.40585	1.66352	1.40685	1.37914	1.17948	1.38337	1.17617	1.2759	1.20411	1.69957	1.39729	1.47896	1.44185	1.46912	1.4453	1.54421	1.30554	1.56485	1.42584	1.40421	1.51707	1.2827	1.34942	1.56149	1.3987	1.39808	1.33233	1.252	1.26213	1.26731	0.931379	1.08217	1.39712	0.911392	1.17928	1.21375	0.989176	1.23548	1.24125	1.16336
12	1.2081	1.15646	1.01035	1.25651	1.23983	1.46558	1.37866	1.27364	1.38318	1.39292	1.68041	1.4049	1.38077	1.19072	1.37511	1.17554	1.26693	1.20288	1.73714	1.37709	1.49629	1.44948	1.4669	1.46657	1.5847	1.3198	1.57278	1.43267	1.41154	1.52241	1.27786	1.36598	1.57648	1.40916	1.41255	1.32589	1.24072	1.27725	1.23963	0.92178	1.03431	1.39463	0.913452	1.20924	1.23855	0.975524	1.21954	1.12094	1.13524
	1.19182	1.1606	1.00599	1.24702	1.24204	1.45866	1.38888	1.27038	1.36671	1.37234	1.63516	1.39828	1.39315	1.2089	1.37373	1.16846	1.25602	1.1948	1.73909	1.38371	1.47246	1.43238	1.44356	1.46344	1.56948	1.3111	1.53148	1.44055	1.39819	1.51816	1.24967	1.35653	1.57782	1.40456	1.41198	1.28378	1.16554	1.22533	1.22256	0.903375	0.987835	1.32667	0.900105	1.12741	1.13885	0.956575	1.21125	1.0608	1.06986
	1.1872	1.14684	0.997793	1.23564	1.24084	1.44829	1.38442	1.26242	1.36286	1.35249	1.62633	1.38893	1.3945	1.15473	1.35368	1.15892	1.25757	1.19587	1.684	1.33879	1.43248	1.41396	1.43757	1.44363	1.53494	1.26568	1.51544	1.40395	1.38362	1.52142	1.2773	1.35307	1.54	1.37683	1.38311	1.28366	1.12134	1.25324	1.24183	0.900287	0.966844	1.35641	0.89512	1.1912	1.20402	0.93529	1.23072	1.10997	1.14532
	1.18596	1.14103	0.997184	1.22175	1.22406	1.42372	1.36719	1.25387	1.34676	1.35953	1.59434	1.36955	1.34136	1.17582	1.34383	1.14789	1.24617	1.1859	1.67907	1.36824	1.4717	1.39397	1.43026	1.43287	1.52007	1.29261	1.50304	1.3913	1.37759	1.52164	1.29647	1.35576	1.55929	1.36841	1.37862	1.28963	1.1207	1.24094	1.2382	1.20583	0.975309	1.38059	0.891391	1.20401	1.18734	1.17928	1.25318	1.25979	1.16785
	1.18334	1.14696	1.0009	1.23872	1.22268	1.4256	1.3628	1.2517	1.36228	1.36755	1.59144	1.3668	1.3639	1.17771	1.34007	1.15286	1.24994	1.1915	1.67629	1.36231	1.46373	1.41673	1.44579	1.43681	1.52344	1.29029	1.50872	1.39387	1.39163	1.51657	1.29692	1.36143	1.56361	1.38769	1.3933	1.29752	1.23986	1.27093	1.26045	1.37747	0.956795	1.37809	0.901483	1.22169	1.25314	1.40177	1.27064	1.1355	1.17459
	1.17528	1.14667	0.988889	1.22654	1.19089	1.41938	1.34665	1.24473	1.34491	1.3083	1.59494	1.36354	1.36104	1.14151	1.34398	1.14609	1.24041	1.19132	1.6613	1.351	1.4478	1.40362	1.39978	1.43603	1.51819	1.29662	1.50262	1.3859	1.37946	1.50731	1.29236	1.33567	1.53861	1.37718	1.38027	1.28475	1.20778	1.20108	1.25297	1.35711	0.957935	1.38222	1.03213	1.15662	1.15637	1.41342	1.22546	1.31995	1.10184
13	1.16123	1.14851	0.993908	1.22152	1.17885	1.39673	1.34694	1.23632	1.34844	1.34558	1.64308	1.3621	1.37711	1.17366	1.33287	1.14689	1.23953	1.19014	1.66896	1.33515	1.45579	1.39207	1.41402	1.43045	1.51336	1.27684	1.51286	1.39308	1.38201	1.50482	1.28515	1.32766	1.53741	1.35801	1.3647	1.25483	1.16857	1.24275	1.22313	1.19474	1.3615	1.36061	1.08141	1.08966	1.17319	1.32871	1.2188	1.116	1.04137
	1.18017	1.14616	0.996153	1.23036	1.16329	1.3981	1.34504	1.23716	1.36632	1.3475	1.59502	1.36584	1.34688	1.14429	1.31454	1.15462	1.26319	1.20022	1.68101	1.24596	1.38213	1.32537	1.42655	1.44814	1.53719	1.25783	1.52627	1.38564	1.39684	1.49989	1.27817	1.34808	1.50189	1.34582	1.36839	1.33937	1.1485	1.20313	1.27141	1.19866	1.48552	1.38906	1.10227	1.0673	1.16696	1.36498	1.25399	1.02961	1.18324
	1.14951	1.13626	0.983287	1.20477	1.15694	1.38383	1.33595	1.22682	1.33596	1.33783	1.61825	1.36979	1.33807	1.17184	1.31109	1.14656	1.23486	1.18851	1.67363	1.05776	1.14411	1.2892	1.43672	1.43688	1.53126	1.22996	1.34416	1.36941	1.38553	1.51581	1.27667	1.33677	1.51111	1.34001	1.36369	1.40833	1.30013	1.3452	1.33987	1.4577	1.592	1.53581	1.15999	1.20993	1.37045	1.55583	1.35616	1.24676	1.28814
	1.1727	1.13041	0.972351	1.21088	1.17732	1.37977	1.3511	1.22107	1.32491	1.32643	1.5733	1.35633	1.35242	1.15644	1.29624	1.13964	1.23382	1.18323	1.69539	1.08712	1.37581	1.44053	1.45441	1.4596	1.56181	1.25521	1.26784	1.40107	1.40417	1.55525	1.31581	1.36866	1.55471	1.35997	1.37108	1.42909	1.3452	1.3837	1.39713	1.56655	1.65226	1.60751	1.19411	1.28914	1.43811	1.64334	1.39911	1.58974	1.31366
	1.17141	1.13568	0.964801	1.22924	1.17927	1.38516	1.35307	1.24413	1.33512	1.32545	1.60814	1.36601	1.36127	1.14288	1.29992	1.1415	1.23497	1.19	1.68498	1.11729	1.50363	1.46117	1.45316	1.4609	1.55513	1.3097	1.54785	1.41751	1.43544	1.57213	1.34359	1.38311	1.59268	1.41702	1.40421	1.44841	1.40956	1.4486	1.44141	1.63836	1.72493	1.62742	1.24044	1.34962	1.4734	1.69226	1.42524	1.7302	1.37176
	1.15306	1.13043	0.969694	1.20521	1.15905	1.38882	1.34324	1.23632	1.34358	1.32742	1.60619	1.34952	1.31882	1.16966	1.30222	1.14253	1.23476	1.18645	1.6878	1.10682	1.52027	1.45922	1.44601	1.4617	1.51564	1.30559	1.56172	1.41023	1.42977	1.57167	1.33037	1.36037	1.58183	1.40791	1.39853	1.46073	1.44204	1.4654	1.48173	1.63754	1.72752	1.62793	1.23981	1.37706	1.47411	1.68535	1.42803	1.7509	1.39465
14	1.19537	1.13649	0.982947	1.24615	1.2057	1.47567	1.36372	1.29296	1.37277	1.35063	1.6684	1.36064	1.36287	1.138	1.31315	1.1388	1.23711	1.19769	1.66557	1.13091	1.50922	1.4513	1.44709	1.44941	1.50109	1.31574	1.55905	1.41152	1.42931	1.57254	1.32273	1.35659	1.59055	1.42362	1.39878	1.4469	1.48669	1.49629	1.5084	1.64828	1.72996	1.64444	1.27102	1.40773	1.47836	1.68971	1.43381	1.74532	1.42857
	1.24823	1.16984	1.02818	1.30298	1.28339	1.59446	1.38628	1.37818	1.45128	1.45366	1.77343	1.42516	1.42306	1.22416	1.3515	1.1698	1.24777	1.2246	1.66215	1.44305	1.54598	1.45361	1.45737	1.43439	1.48415	1.32662	1.58004	1.43836	1.4292	1.58385	1.32679	1.3768	1.5934	1.43857	1.39585	1.45337	1.5105	1.51718	1.5419	1.64756	1.7186	1.63629	1.28511	1.42045	1.48336	1.68201	1.44806	1.73898	1.45452
	1.27032	1.18982	1.06389	1.32284	1.33345	1.6485	1.42274	1.40636	1.46198	1.47496	1.77682	1.46482	1.4605	1.26466	1.37541	1.19007	1.26904	1.25162	1.67109	1.47482	1.52019	1.45234	1.44354	1.41973	1.47687	1.32507	1.56243	1.4112	1.4401	1.55567	1.32107	1.36932	1.59085	1.44017	1.38928	1.45869	1.5264	1.52745	1.5485	1.64068	1.7117	1.65524	1.29289	1.43234	1.48374	1.67265	1.44507	1.72761	1.46955
	1.28981	1.20605	1.08606	1.33813	1.35904	1.66812	1.43163	1.40207	1.47314	1.49683	1.83014	1.47113	1.47532	1.28951	1.40113	1.2103	1.29722	1.27629	1.67447	1.47566	1.52065	1.44452	1.42989	1.43111	1.50211	1.32429	1.54437	1.415	1.43745	1.54346	1.31337	1.37863	1.60039	1.43717	1.38448	1.46575	1.53948	1.52877	1.56768	1.63261	1.69445	1.64245	1.29574	1.44172	1.47992	1.67177	1.44579	1.74707	1.46525
	1.30055	1.21469	1.09346	1.34545	1.36349	1.66151	1.4096	1.42063	1.47417	1.50235	1.83207	1.49904	1.48642	1.31098	1.42496	1.22631	1.31794	1.28541	1.73174	1.50992	1.54108	1.4587	1.46341	1.43666	1.55653	1.35658	1.58635	1.4245	1.46077	1.57766	1.33951	1.4036	1.61039	1.47315	1.43272	1.44537	1.53458	1.51948	1.5566	1.61896	1.6717	1.64252	1.29372	1.43693	1.47998	1.64031	1.43895	1.70961	1.46043
	1.31288	1.22717	1.10863	1.34891	1.37772	1.68783	1.44485	1.42789	1.47415	1.5114	1.86144	1.49094	1.50131	1.31238	1.43495	1.23469	1.3318	1.29849	1.70819	1.51667	1.54208	1.47311	1.47125	1.44246	1.57777	1.36179	1.59921	1.41443	1.45739	1.58043	1.35013	1.40324	1.61151	1.48457	1.44406	1.45828	1.56304	1.52757	1.58293	1.60919	1.67488	1.66025	1.306	1.44122	1.48244	1.6588	1.44201	1.71431	1.46811
15	1.31504	1.22658	1.11786	1.35181	1.37495	1.68195	1.45306	1.42684	1.48759	1.51399	1.8316	1.49261	1.507	1.31362	1.42945	1.24253	1.32264	1.30062	1.681	1.51124	1.53563	1.46856	1.48011	1.45092	1.57046	1.36189	1.5943	1.41171	1.46003	1.61696	1.34243	1.40721	1.62957	1.48153	1.44416	1.4449	1.56652	1.52909	1.57881	1.59572	1.66529	1.65379	1.28952	1.44598	1.47553	1.62997	1.44332	1.7184	1.46444
	1.31709	1.23017	1.12003	1.3601	1.37277	1.68419	1.43837	1.41937	1.4783	1.51186	1.83615	1.49163	1.4999	1.31333	1.43444	1.24853	1.32102	1.29831	1.72092	1.50987	1.54724	1.49529	1.49004	1.44657	1.55844	1.3545	1.597	1.43385	1.45442	1.61585	1.35389	1.42032	1.6395	1.48035	1.44176	1.45472	1.57148	1.53258	1.60802	1.60442	1.66664	1.6644	1.28205	1.45043	1.48076	1.63527	1.44369	1.73073	1.46268
	1.31954	1.23128	1.12194	1.36049	1.37539	1.69059	1.44298	1.42561	1.49316	1.51632	1.83458	1.51098	1.50815	1.31564	1.44124	1.24756	1.32778	1.29727	1.68493	1.49648	1.53354	1.48445	1.48146	1.45744	1.55133	1.35203	1.58789	1.42269	1.45217	1.60558	1.34189	1.40529	1.61686	1.46783	1.41679	1.47456	1.57387	1.53908	1.61718	1.61372	1.67733	1.67177	1.2997	1.45428	1.49318	1.634	1.44699	1.74837	1.46548
	1.32636	1.23817	1.12887	1.3596	1.37849	1.6884	1.44574	1.42774	1.49003	1.51992	1.83448	1.51929	1.50221	1.3211	1.43715	1.25358	1.33492	1.30278	1.72183	1.51257	1.54903	1.51337	1.49736	1.4615	1.57517	1.36967	1.59433	1.44921	1.47728	1.63031	1.35277	1.42051	1.64915	1.50379	1.43505	1.46228	1.5654	1.54487	1.61188	1.59422	1.67226	1.6745	1.29172	1.45153	1.48132	1.62823	1.44617	1.75116	1.45719
	1.33698	1.25279	1.14842	1.37738	1.40331	1.69944	1.46353	1.43858	1.53272	1.54311	1.8317	1.5666	1.51437	1.33948	1.46849	1.24767	1.31507	1.3037	1.72286	1.50504	1.54912	1.48408	1.47437	1.45564	1.57776	1.37675	1.59064	1.4386	1.47822	1.63194	1.35209	1.42618	1.62599	1.4938	1.43146	1.46831	1.55446	1.53579	1.6111	1.60025	1.66184	1.65493	1.3048	1.44807	1.48729	1.62834	1.44591	1.71838	1.45152
	1.32339	1.23573	1.138	1.36505	1.38427	1.6919	1.44699	1.41814	1.48586	1.51489	1.83533	1.51651	1.50881	1.32717	1.44088	1.25567	1.33527	1.30514	1.70816	1.51264	1.53693	1.48059	1.48275	1.46159	1.59079	1.36182	1.59153	1.43342	1.46898	1.61702	1.34961	1.41539	1.63445	1.49441	1.44051	1.44551	1.53038	1.52749	1.5962	1.59054	1.64551	1.66149	1.30695	1.44051	1.46948	1.61699	1.43478	1.71671	1.43942
16	1.32073	1.24135	1.14459	1.36794	1.39522	1.69369	1.44306	1.43099	1.49244	1.51333	1.81494	1.52696	1.50905	1.33016	1.45183	1.26504	1.33759	1.31408	1.70685	1.50434	1.53765	1.46892	1.46745	1.43901	1.57881	1.35525	1.58865	1.43178	1.46404	1.60676	1.35115	1.4178	1.62699	1.48584	1.44271	1.45508	1.54448	1.53194	1.58794	1.58479	1.66223	1.64374	1.29718	1.44171	1.46633	1.63659	1.4336	1.68426	1.43456
	1.32382	1.24299	1.13772	1.3646	1.39137	1.69201	1.44403	1.42317	1.48733	1.51171	1.80902	1.51255	1.50965	1.33875	1.44323	1.25852	1.33296	1.31105	1.72033	1.48942	1.54194	1.47457	1.4623	1.44701	1.57786	1.34706	1.56592	1.42836	1.45842	1.61251	1.34453	1.4133	1.63156	1.48389	1.44025	1.46436	1.5475	1.53297	1.57544	1.56997	1.66247	1.65615	1.27364	1.43021	1.46946	1.61081	1.42726	1.73003	1.4373
	1.31593	1.23586	1.13423	1.35889	1.38596	1.68567	1.43778	1.42045	1.47516	1.50076	1.80367	1.50397	1.49141	1.32912	1.44042	1.24842	1.3336	1.30377	1.73198	1.49717	1.55579	1.49385	1.47739	1.4431	1.59752	1.35979	1.57193	1.43453	1.46894	1.61297	1.35943	1.42081	1.62772	1.50177	1.44452	1.46196	1.55681	1.54388	1.59162	1.60465	1.66031	1.65764	1.27802	1.4451	1.49164	1.62469	1.43389	1.67017	1.436
	1.32927	1.23809	1.14265	1.36929	1.38687	1.69272	1.43837	1.42577	1.4899	1.49927	1.80446	1.51404	1.50766	1.33361	1.458	1.25963	1.34175	1.30881	1.72413	1.47832	1.53566	1.4649	1.4784	1.43774	1.5709	1.35925	1.56011	1.43089	1.44986	1.61239	1.34737	1.41696	1.61463	1.48285	1.40357	1.47001	1.54367	1.52965	1.59962	1.59592	1.64657	1.6575	1.27839	1.43449	1.4756	1.56896	1.43841	1.70327	1.43732
	1.32452	1.23601	1.14936	1.3698	1.39209	1.69195	1.45453	1.43193	1.48903	1.49763	1.79434	1.52524	1.48938	1.34002	1.45372	1.2532	1.33628	1.30309	1.71749	1.48083	1.52678	1.47459	1.46526	1.43207	1.56119	1.35528	1.52972	1.44385	1.44626	1.58151	1.34519	1.40791	1.63059	1.47139	1.40789	1.47248	1.52479	1.53506	1.60166	1.59695	1.65843	1.64602	1.27517	1.44057	1.48241	1.58541	1.43612	1.71562	1.43392
	1.32103	1.22852	1.13614	1.36215	1.38804	1.68098	1.43924	1.41864	1.47703	1.49811	1.81063	1.50339	1.48419	1.33723	1.43864	1.24798	1.33336	1.29837	1.73666	1.49281	1.53714	1.48208	1.48609	1.44406	1.58523	1.3593	1.53262	1.45529	1.46163	1.59579	1.36189	1.42669	1.61953	1.47107	1.42208	1.47392	1.53338	1.53466	1.60983	1.59472	1.65517	1.67248	1.2791	1.4473	1.48295	1.58609	1.44822	1.69607	1.44082
17	1.33356	1.23911	1.14745	1.36341	1.3886	1.6904	1.4396	1.42042	1.48675	1.50315	1.84141	1.50988	1.50784	1.34817	1.44529	1.2555	1.35345	1.30673	1.71853	1.4992	1.53716	1.481	1.49035	1.45204	1.60922	1.37343	1.56553	1.4454	1.4604	1.63039	1.35983	1.43357	1.64202	1.48568	1.44838	1.47415	1.52774	1.52852	1.58949	1.59681	1.64881	1.66208	1.27068	1.43745	1.48257	1.57435	1.44397	1.68727	1.43704
	1.34027	1.2471	1.15619	1.38038	1.39674	1.68575	1.45827	1.42698	1.49751	1.51028	1.83482	1.53037	1.50225	1.35415	1.46463	1.2592	1.34402	1.31646	1.71558	1.49853	1.54535	1.47586	1.47718	1.43528	1.58257	1.36986	1.56484	1.45524	1.45967	1.62204	1.36269	1.41824	1.63342	1.49236	1.45384	1.47279	1.52861	1.53019	1.59828	1.58974	1.65612	1.65276	1.28858	1.42854	1.49712	1.61358	1.44852	1.70898	1.44077
	1.33542	1.24849	1.14739	1.37054	1.38842	1.69695	1.43973	1.42514	1.49854	1.50739	1.83003	1.52454	1.5131	1.35733	1.46253	1.25508	1.34922	1.3201	1.75014	1.50705	1.54063	1.49338	1.4976	1.45494	1.58853	1.37344	1.56881	1.4471	1.47737	1.62312	1.36774	1.43904	1.63674	1.49022	1.44135	1.47443	1.52613	1.53005	1.59424	1.59739	1.63756	1.68304	1.2816	1.43635	1.49008	1.5782	1.44735	1.71019	1.44123
	1.33299	1.24445	1.15483	1.3729	1.3919	1.68928	1.44845	1.42311	1.49268	1.50668	1.81722	1.52947	1.51212	1.35453	1.4646	1.25724	1.33613	1.32528	1.70676	1.48465	1.52491	1.46877	1.48558	1.41322	1.57179	1.36103	1.57539	1.4307	1.4605	1.59855	1.34751	1.40545	1.60485	1.46552	1.39901	1.47734	1.5315	1.5423	1.59901	1.59251	1.65498	1.66117	1.28252	1.43626	1.4978	1.56838	1.44502	1.69278	1.43871
	1.34747	1.26384	1.16153	1.39464	1.39463	1.6921	1.46466	1.43782	1.50366	1.5203	1.84001	1.53285	1.52794	1.35055	1.47486	1.27218	1.36724	1.33781	1.72514	1.4971	1.53798	1.48088	1.48277	1.43194	1.5826	1.3596	1.60323	1.44774	1.46752	1.61481	1.35482	1.41939	1.62261	1.47926	1.41024	1.46922	1.53127	1.53349	1.58929	1.58763	1.65425	1.66737	1.2675	1.42514	1.49693	1.58838	1.44307	1.72298	1.43834
	1.35466	1.26317	1.16912	1.39562	1.40824	1.7027	1.45555	1.44225	1.51884	1.52038	1.86097	1.53662	1.52478	1.36182	1.48435	1.27075	1.37173	1.33955	1.71728	1.48347	1.53102	1.47715	1.4956	1.41593	1.5669	1.3607	1.59333	1.44419	1.45114	1.60742	1.35651	1.42123	1.63063	1.4622	1.41765	1.47182	1.54008	1.54016	1.61077	1.60431	1.65858	1.67187	1.27299	1.42828	1.49057	1.57193	1.45046	1.70769	1.42852
18	1.35518	1.26381	1.17409	1.39354	1.39731	1.7005	1.44551	1.44022	1.51177	1.52794	1.87533	1.53409	1.53358	1.36308	1.47416	1.27652	1.3665	1.34094	1.71697	1.47749	1.53505	1.47779	1.47568	1.41749	1.57283	1.35878	1.58631	1.42842	1.44455	1.58317	1.3473	1.42084	1.6267	1.47107	1.40807	1.48446	1.53952	1.54235	1.60022	1.58793	1.65425	1.68133	1.27904	1.43121	1.50144	1.58332	1.44413	1.71743	1.42588
	1.3568	1.26486	1.17181	1.3913	1.40038	1.70358	1.45569	1.45207	1.51115	1.51514	1.84032	1.53423	1.53407	1.36578	1.48465	1.27799	1.37486	1.34764	1.69367	1.48239	1.53134	1.46953	1.47098	1.42292	1.56949	1.36489	1.60034	1.42357	1.44791	1.59472	1.34953	1.41668	1.62928	1.47071	1.42109	1.47871	1.56202	1.53614	1.60817	1.58389	1.65435	1.67158	1.27001	1.43536	1.50378	1.57208	1.44954	1.70637	1.42923
	1.36029	1.26639	1.1738	1.40421	1.4009	1.71279	1.47022	1.46317	1.51838	1.53035	1.87337	1.54401	1.53717	1.37151	1.48586	1.28105	1.38459	1.34867	1.76467	1.51014	1.54041	1.47867	1.4814	1.4081	1.56345	1.36446	1.59462	1.44323	1.45557	1.58501	1.36124	1.40221	1.64309	1.47336	1.43677	1.4725	1.5476	1.53437	1.59092	1.58309	1.64592	1.66031	1.27248	1.42665	1.4922	1.61497	1.43587	1.69937	1.42332
	1.36374	1.26971	1.16662	1.39044	1.41013	1.71201	1.47383	1.45532	1.49667	1.52571	1.87752	1.53767	1.5427	1.36308	1.48983	1.27964	1.37792	1.35466	1.73204	1.5009	1.53829	1.47578	1.47464	1.43294	1.58177	1.37884	1.61217	1.44269	1.45996	1.59194	1.35476	1.3962	1.63093	1.47457	1.44069	1.48624	1.54577	1.52501	1.59805	1.58031	1.63714	1.68047	1.28648	1.43718	1.49509	1.61298	1.4506	1.74208	1.43922
	1.35031	1.26934	1.17515	1.39205	1.40268	1.7039	1.46603	1.45046	1.5027	1.51775	1.83735	1.53661	1.52752	1.36364	1.48604	1.27737	1.37055	1.3482	1.72581	1.51721	1.54374	1.49458	1.48454	1.43161	1.54081	1.38218	1.59574	1.45721	1.47172	1.61834	1.35215	1.40301	1.63748	1.48089	1.43574	1.47465	1.52207	1.52158	1.58835	1.55375	1.6354	1.67847	1.2726	1.42905	1.48541	1.58749	1.441	1.67631	1.43402
	1.34293	1.2641	1.16891	1.39462	1.40348	1.70008	1.46674	1.45018	1.49913	1.51598	1.82451	1.5353	1.52427	1.36554	1.4755	1.2699	1.35852	1.34199	1.75717	1.51311	1.56525	1.49306	1.47785	1.44809	1.57663	1.3713	1.5877	1.44716	1.48971	1.62939	1.35852	1.41085	1.63304	1.48965	1.44643	1.46866	1.5192	1.53077	1.57916	1.5785	1.63527	1.66005	1.27913	1.42256	1.49482	1.57846	1.45141	1.71933	1.43836
19	1.33768	1.25952	1.17195	1.39395	1.38779	1.697	1.48472	1.43217	1.4955	1.50404	1.83672	1.52566	1.53211	1.36052	1.47894	1.26042	1.35907	1.33939	1.74694	1.50808	1.56463	1.48558	1.4641	1.4445	1.59585	1.36564	1.5817	1.44228	1.46344	1.63611	1.35685	1.41298	1.64232	1.47406	1.42474	1.47544	1.51291	1.52816	1.5762	1.59913	1.65421	1.68818	1.28085	1.43421	1.50927	1.55095	1.44677	1.71027	1.43198
	1.34294	1.26665	1.16549	1.39176	1.39465	1.70363	1.47188	1.43874	1.49152	1.51054	1.84935	1.53917	1.53334	1.3677	1.48169	1.26236	1.35945	1.34253	1.75292	1.50424	1.54772	1.48072	1.48564	1.45542	1.59041	1.37001	1.56305	1.43568	1.46386	1.62529	1.35389	1.42656	1.6199	1.46122	1.40929	1.47687	1.52494	1.53576	1.58265	1.58406	1.64749	1.68665	1.27871	1.43055	1.5031	1.56868	1.45304	1.7077	1.43172
	1.34769	1.26019	1.17916	1.38584	1.38639	1.69836	1.46652	1.43681	1.49161	1.50232	1.83045	1.53499	1.53383	1.36532	1.48459	1.26168	1.36262	1.33631	1.74176	1.50647	1.55698	1.47888	1.47925	1.46469	1.60103	1.36138	1.57634	1.44872	1.46894	1.63948	1.36468	1.42881	1.63171	1.4672	1.41505	1.48816	1.51813	1.53257	1.58681	1.60385	1.65867	1.70452	1.28629	1.44526	1.5184	1.58757	1.4513	1.7245	1.44097
	1.34544	1.25563	1.16861	1.38266	1.38205	1.6977	1.47338	1.43791	1.49216	1.50777	1.83062	1.53768	1.5337	1.36765	1.48519	1.26195	1.35086	1.33898	1.74474	1.51186	1.54367	1.4834	1.50489	1.46074	1.59034	1.36758	1.57426	1.43083	1.47004	1.66787	1.36832	1.41161	1.63551	1.46852	1.44091	1.47711	1.48748	1.52881	1.57031	1.58565	1.65915	1.66344	1.26683	1.41925	1.50015	1.58566	1.43979	1.66658	1.42928
	1.34674	1.25467	1.16557	1.37936	1.3966	1.69245	1.45972	1.4382	1.49006	1.50694	1.8288	1.5374	1.52056	1.37206	1.47373	1.26179	1.36406	1.34504	1.76247	1.50821	1.5575	1.48802	1.51339	1.44599	1.57438	1.37951	1.58287	1.44286	1.47345	1.64169	1.3538	1.41101	1.63487	1.47642	1.45036	1.47455	1.49447	1.52216	1.55368	1.56724	1.63687	1.66744	1.28372	1.44375	1.50023	1.5846	1.43957	1.7166	1.42647
	1.34683	1.26065	1.17553	1.38694	1.39343	1.69499	1.45447	1.43567	1.49531	1.5036	1.83636	1.53376	1.52911	1.36985	1.48782	1.26157	1.36834	1.34589	1.77886	1.51031	1.57093	1.47253	1.52028	1.45037	1.59333	1.38747	1.58807	1.4747	1.47811	1.64507	1.36414	1.43215	1.64399	1.47931	1.44636	1.47958	1.50205	1.50463	1.56185	1.55999	1.64781	1.67666	1.27309	1.44561	1.50117	1.55089	1.44651	1.69607	1.41981
OSC MH	12.3.24	Notes:	*48Hr Pretreatment															3.11.25	Notes:	*48Hr Pretreatment												5.31.25	Notes:	*24Hr Pretreatment
	ROI 2 (Average)	ROI 4 (Average)	ROI 5 (Average)	ROI 6 (Average)	ROI 7 (Average)	ROI 9 (Average)	ROI 10 (Average)	ROI 11 (Average)	ROI 15 (Average)	ROI 17 (Average)	ROI 19 (Average)	ROI 24 (Average)	ROI 25 (Average)	ROI 26 (Average)	ROI 27 (Average)	ROI 28 (Average)	ROI 30 (Average)	ROI 2 (Average)	ROI 3 (Average)	ROI 4 (Average)	ROI 5 (Average)	ROI 8 (Average)	ROI 11 (Average)	ROI 13 (Average)	ROI 16 (Average)	ROI 17 (Average)	ROI 18 (Average)	ROI 23 (Average)	ROI 25 (Average)	ROI 26 (Average)	ROI 28 (Average)	ROI 2 (Average)	ROI 3 (Average)	ROI 5 (Average)	ROI 6 (Average)	ROI 8 (Average)	ROI 11 (Average)	ROI 12 (Average)	ROI 13 (Average)	ROI 14 (Average)	ROI 16 (Average)	ROI 18 (Average)	ROI 20 (Average)	ROI 22 (Average)	ROI 23 (Average)	ROI 24 (Average)	ROI 25 (Average)	ROI 26 (Average)	ROI 27 (Average)
0	0.675626	0.648528	0.653753	0.667315	0.638041	0.638448	0.618043	0.649922	0.623186	0.651463	0.633417	0.651586	0.67844	0.660273	0.627852	0.673913	0.629319	0.670007	0.671524	0.67355	0.708033	0.633489	0.664239	0.656805	0.631202	0.631712	0.634765	0.645649	0.672564	0.645452	0.6979	0.644733	0.669319	0.631189	0.663042	0.636783	0.633601	0.652906	0.6464	0.662971	0.61521	0.647173	0.710893	0.648667	0.638885	0.685599	0.653663	0.641492	0.678374
	0.672049	0.648029	0.654372	0.667208	0.646421	0.639356	0.621419	0.646319	0.625793	0.652963	0.634755	0.653583	0.677942	0.664685	0.636053	0.68859	0.631739	0.671314	0.674141	0.676527	0.710297	0.633927	0.661324	0.654381	0.629336	0.629895	0.632412	0.639802	0.668939	0.641526	0.698451	0.645793	0.672408	0.632963	0.666456	0.641776	0.637777	0.655187	0.647221	0.665904	0.615351	0.648081	0.710756	0.644922	0.638666	0.686453	0.653892	0.641938	0.676342
	0.674271	0.650891	0.66037	0.669612	0.640702	0.637831	0.623371	0.647476	0.627897	0.651071	0.632959	0.65205	0.677459	0.661867	0.635235	0.679027	0.630603	0.676799	0.676125	0.679091	0.707887	0.636208	0.664291	0.65501	0.629655	0.631003	0.63381	0.638835	0.668343	0.640516	0.699167	0.6457	0.672085	0.634274	0.666447	0.642444	0.633104	0.655079	0.647363	0.664694	0.613846	0.647586	0.709718	0.644465	0.637001	0.686883	0.652308	0.641244	0.673425
	0.669195	0.652094	0.659728	0.667055	0.643978	0.643572	0.624566	0.651334	0.629406	0.653235	0.63813	0.655784	0.684422	0.668247	0.637975	0.684863	0.63718	0.685389	0.679499	0.68259	0.712065	0.638312	0.666302	0.657716	0.630317	0.634235	0.638282	0.641577	0.670252	0.642173	0.700208	0.644877	0.66967	0.633544	0.663501	0.642263	0.632311	0.653116	0.647936	0.661767	0.612589	0.646708	0.708218	0.642713	0.636519	0.686086	0.65124	0.640579	0.668595
	0.672713	0.657486	0.654581	0.665951	0.640722	0.641625	0.626595	0.649677	0.630463	0.657083	0.636933	0.65534	0.681396	0.664513	0.64236	0.684194	0.635275	0.689507	0.685844	0.686228	0.713942	0.640419	0.670892	0.660666	0.633913	0.637595	0.638607	0.64677	0.672688	0.645425	0.703432	0.641962	0.670114	0.636667	0.664112	0.643516	0.634586	0.652945	0.649432	0.663546	0.612601	0.648318	0.709072	0.643276	0.638771	0.686245	0.651103	0.64246	0.670522
	0.679594	0.656579	0.659388	0.669346	0.654551	0.644195	0.627624	0.653242	0.630324	0.655984	0.642277	0.661834	0.692405	0.672945	0.650121	0.694723	0.639599	0.693918	0.685239	0.686795	0.712694	0.64081	0.671696	0.660383	0.632846	0.636807	0.638402	0.646604	0.671614	0.645531	0.703023	0.647361	0.673916	0.639334	0.667284	0.646729	0.633767	0.654538	0.650209	0.666605	0.615371	0.650476	0.7105	0.644375	0.640308	0.688911	0.654309	0.644794	0.670209
1	0.691225	0.662515	0.666821	0.675922	0.649012	0.643435	0.630127	0.650265	0.633374	0.663425	0.641429	0.658375	0.691373	0.671366	0.6501	0.696367	0.640168	0.692652	0.687661	0.688248	0.715469	0.641376	0.672488	0.661434	0.634157	0.636772	0.637736	0.64705	0.670639	0.647004	0.702251	0.650762	0.677389	0.642302	0.66841	0.649224	0.637406	0.65713	0.655921	0.668018	0.62182	0.653182	0.713376	0.647689	0.642625	0.688738	0.656197	0.64845	0.669196
	0.698437	0.66714	0.666616	0.673826	0.640282	0.648962	0.633329	0.659708	0.63717	0.667801	0.642076	0.665889	0.682719	0.685966	0.672231	0.703869	0.640284	0.692857	0.687271	0.687955	0.714148	0.641555	0.671184	0.662498	0.633527	0.637951	0.638427	0.645817	0.671662	0.646343	0.702374	0.650193	0.678761	0.642936	0.668186	0.649118	0.634988	0.657012	0.654025	0.667127	0.619173	0.653373	0.712999	0.646937	0.64216	0.689369	0.656755	0.648536	0.666482
	0.698059	0.667805	0.667927	0.675408	0.642901	0.649659	0.635411	0.662866	0.641121	0.66829	0.642135	0.668109	0.684075	0.687261	0.675156	0.701901	0.640283	0.69632	0.692738	0.690755	0.716095	0.643718	0.672001	0.666061	0.636498	0.64131	0.641505	0.646162	0.674325	0.64812	0.705407	0.651852	0.67628	0.644443	0.667895	0.651802	0.633383	0.655551	0.657578	0.669347	0.617788	0.652771	0.715449	0.647649	0.642922	0.688275	0.656511	0.648889	0.669243
	0.696308	0.668623	0.669082	0.676624	0.645446	0.651891	0.636747	0.6645	0.638629	0.670721	0.64356	0.669878	0.68506	0.688957	0.673879	0.698293	0.642165	0.690818	0.68803	0.685546	0.713802	0.640323	0.667547	0.662299	0.634045	0.638146	0.637145	0.644493	0.671011	0.645647	0.699981	0.653929	0.682042	0.647978	0.674336	0.655958	0.642498	0.658329	0.654911	0.671949	0.623299	0.654687	0.718433	0.653431	0.645409	0.694219	0.660594	0.650276	0.667811
	0.695566	0.66943	0.670059	0.678532	0.647811	0.652487	0.642143	0.666535	0.639809	0.67194	0.646476	0.67186	0.687133	0.689836	0.676512	0.697611	0.644193	0.696899	0.689132	0.689887	0.716821	0.643257	0.673061	0.663775	0.636735	0.643922	0.644302	0.648544	0.674845	0.649276	0.701353	0.661807	0.688354	0.654625	0.682752	0.658227	0.639926	0.659247	0.659407	0.676017	0.626075	0.6577	0.721077	0.654004	0.647582	0.695477	0.662868	0.653689	0.668583
	0.696582	0.670497	0.671927	0.679872	0.651299	0.654677	0.64477	0.669119	0.646485	0.676051	0.64698	0.675882	0.689543	0.693797	0.681812	0.693723	0.646879	0.698358	0.693562	0.692456	0.719687	0.646543	0.68076	0.670082	0.641903	0.648883	0.647791	0.654758	0.678428	0.656334	0.70637	0.658401	0.688851	0.653467	0.680611	0.662756	0.638997	0.659083	0.658761	0.674492	0.628486	0.656921	0.719946	0.654609	0.647163	0.696247	0.663237	0.653809	0.67346
2	0.697846	0.674236	0.674051	0.680599	0.652908	0.656614	0.647382	0.671318	0.648504	0.675929	0.648562	0.677808	0.697176	0.697216	0.682344	0.691438	0.644613	0.696764	0.696815	0.693566	0.721529	0.647373	0.683294	0.67279	0.642996	0.650984	0.647427	0.656603	0.680359	0.658094	0.707564	0.656129	0.688506	0.65174	0.681759	0.661316	0.640073	0.660669	0.661253	0.674388	0.626611	0.658454	0.719825	0.655239	0.648521	0.695867	0.663519	0.657193	0.67129
	0.697634	0.67575	0.676965	0.682422	0.655161	0.655949	0.655453	0.674015	0.655247	0.678342	0.649554	0.680671	0.698973	0.697449	0.683431	0.689496	0.644048	0.69836	0.693286	0.693404	0.720428	0.647648	0.684842	0.674249	0.643913	0.650783	0.650026	0.658679	0.681014	0.658106	0.707816	0.661392	0.69084	0.655857	0.682022	0.665556	0.646039	0.665575	0.666039	0.679294	0.630293	0.663217	0.725885	0.659939	0.65256	0.702655	0.669606	0.661642	0.677933
	0.69832	0.680155	0.680329	0.685208	0.659524	0.659693	0.650464	0.678395	0.657519	0.681	0.655098	0.684152	0.703417	0.700577	0.687726	0.691098	0.646744	0.703465	0.69795	0.697124	0.723562	0.65219	0.690015	0.676643	0.6476	0.655157	0.653889	0.661784	0.685676	0.662113	0.710071	0.66055	0.691458	0.655537	0.684182	0.666812	0.64557	0.66357	0.664042	0.678707	0.629951	0.664047	0.725641	0.65945	0.652579	0.702536	0.668394	0.661044	0.683652
	0.694315	0.678676	0.679667	0.684828	0.658505	0.658349	0.646545	0.67739	0.650672	0.681298	0.654548	0.684045	0.702265	0.699897	0.686141	0.687572	0.646044	0.701215	0.699451	0.697054	0.722638	0.652578	0.691857	0.677959	0.648267	0.655696	0.657615	0.663457	0.684583	0.664653	0.711049	0.662355	0.693681	0.658588	0.684011	0.667506	0.647884	0.668693	0.66864	0.680054	0.630538	0.666384	0.760093	0.665562	0.664161	0.706961	0.671346	0.673681	0.686527
	0.696114	0.680846	0.685542	0.688232	0.663018	0.662351	0.647829	0.681129	0.651995	0.685378	0.661485	0.685951	0.705257	0.703372	0.689544	0.689078	0.65339	0.710535	0.702907	0.700051	0.729116	0.656515	0.694454	0.682169	0.650351	0.658694	0.661719	0.664812	0.686957	0.664535	0.71324	0.663441	0.69365	0.661127	0.684735	0.667865	0.64771	0.671141	0.669488	0.682453	0.633394	0.670562	0.739231	0.666341	0.660429	0.708175	0.67293	0.671126	0.688337
	0.693259	0.68319	0.686009	0.681795	0.660297	0.660109	0.649105	0.68686	0.652847	0.689912	0.663917	0.690136	0.700302	0.701448	0.68072	0.680906	0.654203	0.709546	0.705345	0.700141	0.726058	0.65606	0.696214	0.68372	0.654587	0.66064	0.663368	0.664899	0.686828	0.665381	0.715716	0.665257	0.694867	0.661609	0.685441	0.668419	0.651967	0.671746	0.668504	0.683957	0.64011	0.671039	0.738745	0.669997	0.665658	0.71106	0.675974	0.674473	0.681021
3	0.699268	0.68761	0.694211	0.695759	0.668712	0.66858	0.649062	0.68852	0.654206	0.694907	0.66124	0.698325	0.713885	0.712421	0.698774	0.698818	0.656531	0.702763	0.698988	0.694751	0.72253	0.65245	0.690426	0.682038	0.650608	0.661147	0.662764	0.66302	0.685115	0.664591	0.714071	0.670286	0.698866	0.666835	0.691188	0.671995	0.652861	0.674665	0.673537	0.68844	0.641908	0.675183	0.744031	0.676227	0.671002	0.717853	0.682755	0.680504	0.684935
	0.699341	0.689014	0.695857	0.696682	0.670605	0.668935	0.650829	0.69029	0.656497	0.695717	0.66328	0.697591	0.715078	0.712752	0.699432	0.69832	0.660809	0.695902	0.69679	0.690115	0.717053	0.649994	0.688086	0.680374	0.651627	0.658447	0.660148	0.662514	0.685251	0.664944	0.713536	0.668058	0.696984	0.664426	0.68832	0.66983	0.655232	0.674217	0.672116	0.688383	0.639675	0.674061	0.741667	0.67402	0.669419	0.718739	0.68254	0.680598	0.680113
	0.699258	0.692883	0.696595	0.699799	0.671685	0.671403	0.653574	0.691763	0.659858	0.697964	0.662975	0.700479	0.718386	0.716038	0.701192	0.699534	0.658867	0.69471	0.695457	0.690209	0.719616	0.6494	0.687529	0.68146	0.650847	0.659126	0.661437	0.6629	0.686153	0.665354	0.711811	0.670172	0.698074	0.666632	0.691478	0.671382	0.656717	0.676347	0.675788	0.691218	0.641081	0.676986	0.744585	0.677771	0.672452	0.723096	0.68537	0.684253	0.679272
	0.695631	0.689645	0.693008	0.696716	0.669304	0.668888	0.656266	0.690379	0.661506	0.696127	0.659027	0.697056	0.716554	0.712794	0.699157	0.697442	0.657233	0.691374	0.688664	0.685704	0.713385	0.644474	0.685766	0.67721	0.645691	0.656251	0.659778	0.658908	0.682006	0.661546	0.70418	0.671475	0.697964	0.665338	0.690287	0.669665	0.654407	0.674127	0.674972	0.690809	0.639925	0.675377	0.744274	0.673864	0.670946	0.720076	0.682033	0.680375	0.676694
	0.69673	0.692123	0.696761	0.700191	0.671388	0.671317	0.656363	0.694669	0.661245	0.698193	0.660507	0.698132	0.717415	0.714942	0.701255	0.697803	0.65832	0.684812	0.683952	0.680482	0.709282	0.640518	0.685724	0.675492	0.64463	0.654118	0.657121	0.659691	0.68043	0.661087	0.702396	0.673919	0.70106	0.669948	0.696355	0.67757	0.659474	0.678812	0.677015	0.69165	0.640714	0.678868	0.749358	0.677242	0.675045	0.721695	0.684951	0.684298	0.68435
	0.698773	0.695325	0.70048	0.702693	0.673766	0.675176	0.657366	0.69692	0.66269	0.700099	0.65854	0.700821	0.71808	0.718042	0.70398	0.70248	0.656366	0.681772	0.678855	0.675221	0.703785	0.636714	0.676571	0.669513	0.636198	0.647176	0.651129	0.653183	0.6746	0.654568	0.699191	0.675902	0.701178	0.672946	0.69896	0.677409	0.659168	0.679678	0.676977	0.69397	0.641873	0.680217	0.749658	0.676076	0.673336	0.721237	0.686091	0.688999	0.687884
4	0.698076	0.696569	0.69901	0.702366	0.674728	0.672742	0.66027	0.69724	0.663235	0.716927	0.663784	0.702373	0.722731	0.714734	0.698348	0.697761	0.66224	0.69491	0.693821	0.688892	0.715537	0.649177	0.688326	0.678102	0.644231	0.657644	0.660666	0.661344	0.682076	0.661744	0.708074	0.67544	0.702724	0.673097	0.697083	0.678107	0.665644	0.680796	0.677951	0.695939	0.641909	0.680925	0.750637	0.679971	0.676886	0.725939	0.689011	0.691277	0.690355
	0.701947	0.700994	0.703711	0.705813	0.68008	0.678151	0.664497	0.701426	0.665853	0.705924	0.666299	0.705145	0.72382	0.721236	0.707488	0.703622	0.665377	0.702969	0.699218	0.691967	0.717808	0.656051	0.691568	0.685422	0.649383	0.662613	0.664779	0.664684	0.687227	0.666648	0.712849	0.679148	0.704244	0.678071	0.698845	0.677142	0.662789	0.683703	0.680794	0.697236	0.64603	0.682777	0.754472	0.682061	0.677214	0.727849	0.690866	0.69274	0.695054
	0.701462	0.701589	0.703699	0.70666	0.678209	0.676318	0.658915	0.70286	0.664564	0.707216	0.666572	0.705251	0.725181	0.722253	0.706612	0.703141	0.66441	0.701496	0.69494	0.684265	0.712985	0.647214	0.687547	0.674785	0.641825	0.656256	0.658149	0.656919	0.678765	0.660022	0.700965	0.672727	0.698899	0.671022	0.692627	0.671258	0.65511	0.67686	0.67806	0.689096	0.644339	0.678094	0.746407	0.67565	0.670245	0.72142	0.68361	0.689145	0.702569
	0.704126	0.703931	0.702918	0.708697	0.680802	0.677804	0.660109	0.705105	0.665921	0.709061	0.667394	0.707607	0.729827	0.723741	0.709413	0.708722	0.66376	0.697957	0.691719	0.684817	0.711444	0.647555	0.684097	0.677907	0.642839	0.657085	0.659593	0.656121	0.678929	0.66075	0.702098	0.672388	0.697964	0.672153	0.690613	0.670715	0.651815	0.675549	0.6753	0.690079	0.63957	0.677454	0.746335	0.673348	0.67059	0.719935	0.682033	0.686574	0.700335
	0.699605	0.697806	0.696803	0.702587	0.675542	0.673472	0.661705	0.700467	0.667826	0.70599	0.663285	0.703433	0.724759	0.719565	0.703699	0.704034	0.662501	0.691609	0.688277	0.681029	0.709106	0.641712	0.680359	0.671115	0.637091	0.650739	0.652816	0.653462	0.67415	0.65688	0.697897	0.674195	0.701787	0.672791	0.695404	0.677194	0.658378	0.678453	0.679508	0.691097	0.639594	0.679831	0.750077	0.675313	0.672925	0.721398	0.68108	0.690205	0.705667
	0.691924	0.690867	0.689082	0.695553	0.668012	0.666501	0.663963	0.693561	0.66774	0.698391	0.664249	0.695953	0.720167	0.711451	0.696811	0.696405	0.66392	0.692697	0.690298	0.682498	0.709332	0.644502	0.681189	0.671297	0.639044	0.652136	0.651925	0.657349	0.67745	0.658913	0.698488	0.675346	0.702995	0.673892	0.696033	0.675176	0.658651	0.678517	0.681889	0.692545	0.641089	0.681022	0.749731	0.675358	0.674155	0.719768	0.681514	0.692718	0.701925
5	0.696121	0.693466	0.696178	0.702913	0.673531	0.677028	0.664507	0.701071	0.667918	0.708678	0.663057	0.708558	0.727747	0.719383	0.709079	0.711202	0.663338	0.705807	0.702643	0.696148	0.721958	0.653764	0.690555	0.682205	0.647689	0.660735	0.66177	0.666013	0.685708	0.666877	0.709039	0.673053	0.702528	0.671648	0.69476	0.674351	0.655677	0.678475	0.678222	0.690843	0.640504	0.679941	0.75091	0.675278	0.674361	0.720648	0.6805	0.695046	0.708739
	0.683685	0.677402	0.677636	0.684299	0.657167	0.657776	0.667992	0.684213	0.668665	0.691794	0.662986	0.694293	0.713147	0.700071	0.690092	0.687301	0.664103	0.709604	0.705242	0.699892	0.728303	0.657531	0.696165	0.687766	0.6531	0.665777	0.663871	0.669842	0.689504	0.671917	0.713749	0.680477	0.708632	0.678121	0.703416	0.681503	0.664192	0.686619	0.684601	0.69719	0.6459	0.687354	0.759226	0.678608	0.677655	0.723606	0.684473	0.697691	0.712781
	0.673261	0.665533	0.66448	0.671394	0.645538	0.645747	0.665202	0.671247	0.670156	0.677756	0.662421	0.676341	0.697243	0.684727	0.675125	0.675302	0.665088	0.711231	0.706704	0.699664	0.725863	0.657942	0.697867	0.689757	0.654699	0.665848	0.665668	0.672127	0.691824	0.673747	0.714238	0.685273	0.715175	0.683071	0.706391	0.687734	0.670455	0.691909	0.692438	0.703205	0.655021	0.692263	0.765178	0.68301	0.681274	0.730785	0.690257	0.703816	0.713735
	0.672938	0.66085	0.661162	0.668114	0.63792	0.64217	0.670606	0.66674	0.674013	0.671327	0.666704	0.670829	0.691385	0.678412	0.667659	0.671632	0.668614	0.715155	0.708721	0.700791	0.727727	0.661059	0.703944	0.691199	0.659054	0.669749	0.669311	0.675246	0.69348	0.676654	0.720275	0.68143	0.70988	0.68335	0.702233	0.686279	0.669483	0.690277	0.691953	0.699968	0.650477	0.690577	0.760895	0.676852	0.677489	0.72482	0.68481	0.696823	0.710324
	0.673348	0.654889	0.656968	0.663049	0.635097	0.636649	0.67213	0.664468	0.675522	0.665294	0.667481	0.666169	0.686679	0.675255	0.661695	0.667698	0.669391	0.714275	0.711493	0.703878	0.730703	0.663242	0.710174	0.695204	0.662936	0.671173	0.669066	0.678538	0.696459	0.681164	0.722097	0.684277	0.717824	0.684299	0.709415	0.695725	0.678875	0.695866	0.694257	0.703399	0.654686	0.694593	0.768052	0.684088	0.683214	0.734539	0.691266	0.703672	0.703403
	0.671305	0.65131	0.654497	0.660839	0.632832	0.633907	0.673081	0.661697	0.677507	0.661931	0.668533	0.660337	0.680386	0.67077	0.656933	0.662984	0.670952	0.722437	0.716549	0.708473	0.738441	0.667405	0.71324	0.697616	0.667368	0.675194	0.672007	0.686584	0.700647	0.682262	0.726331	0.677163	0.712965	0.686725	0.701358	0.687666	0.668618	0.69287	0.697149	0.70011	0.648654	0.693222	0.764808	0.678	0.680285	0.7273	0.68569	0.69957	0.701833
6	0.669708	0.64673	0.650911	0.655698	0.630588	0.630981	0.675776	0.658099	0.679272	0.657146	0.669146	0.656782	0.677625	0.665263	0.652564	0.660817	0.672829	0.721729	0.713902	0.705602	0.73275	0.665913	0.712226	0.696528	0.66258	0.674193	0.667612	0.683786	0.69719	0.67929	0.724491	0.669529	0.712679	0.68289	0.701346	0.687154	0.667729	0.691771	0.692161	0.697323	0.646731	0.691847	0.763865	0.674103	0.678943	0.726733	0.683806	0.699257	0.693827
	0.669249	0.64521	0.648175	0.653526	0.62865	0.631237	0.676338	0.656342	0.679778	0.655085	0.665794	0.654168	0.676193	0.665003	0.65013	0.658418	0.670618	0.721867	0.716568	0.706349	0.733691	0.665672	0.711498	0.69418	0.661706	0.673827	0.669599	0.682225	0.700052	0.678646	0.723106	0.658818	0.711672	0.677331	0.697054	0.683509	0.665626	0.691028	0.694035	0.693381	0.644214	0.688651	0.760523	0.667727	0.675939	0.722814	0.678193	0.695362	0.688023
	0.674141	0.642463	0.646033	0.651223	0.627585	0.631225	0.674562	0.656467	0.676925	0.654873	0.665812	0.65263	0.678522	0.662212	0.647584	0.655875	0.671312	0.71797	0.719348	0.707236	0.738734	0.66718	0.712226	0.692827	0.656764	0.673087	0.665029	0.688747	0.707496	0.689858	0.732276	0.654501	0.715537	0.681198	0.733278	0.682251	0.669852	0.691848	0.691734	0.694525	0.637796	0.688679	0.765154	0.668038	0.676603	0.721709	0.672134	0.694028	0.688533
	0.673365	0.639198	0.642485	0.647718	0.624666	0.628147	0.675516	0.653532	0.675783	0.65234	0.663549	0.647584	0.675249	0.65884	0.644189	0.656013	0.669037	0.719788	0.729879	0.718063	0.750716	0.67786	0.719566	0.705143	0.654691	0.678224	0.668114	0.69893	0.717366	0.69698	0.7413	0.642554	0.719228	0.666467	0.746042	0.673999	0.657881	0.69321	0.681802	0.690285	0.625181	0.685798	0.762202	0.677136	0.670991	0.716356	0.663936	0.688505	0.693024
	0.668423	0.633943	0.63816	0.643933	0.620967	0.63125	0.67234	0.650521	0.67139	0.648098	0.663304	0.643915	0.671156	0.655792	0.638419	0.694519	0.669911	0.722178	0.734797	0.728526	0.766114	0.689861	0.727081	0.713003	0.65165	0.705562	0.675895	0.714397	0.736919	0.708747	0.756917	0.641687	0.725775	0.663418	0.766226	0.673145	0.656471	0.702889	0.679729	0.709398	0.62449	0.69081	0.764964	0.711774	0.671732	0.708717	0.661711	0.687254	0.680747
	0.673365	0.632107	0.637323	0.6448	0.619227	0.629413	0.666502	0.650777	0.661405	0.646957	0.654723	0.643676	0.669951	0.655231	0.636764	0.707652	0.660112	0.720584	0.740843	0.738058	0.781167	0.732637	0.732277	0.721651	0.647275	0.749061	0.683331	0.730868	0.82364	0.725167	0.78122	0.642797	0.73324	0.662235	0.823887	0.683929	0.652416	0.714895	0.680036	0.724469	0.621255	0.692872	0.775053	0.769203	0.672351	0.705899	0.667237	0.686814	0.734685
7	0.68697	0.630099	0.635555	0.643559	0.618098	0.631268	0.661704	0.650013	0.658529	0.645477	0.654048	0.640478	0.668965	0.65403	0.633391	0.715411	0.662006	0.722601	0.746304	0.747986	0.815519	0.890108	0.734782	0.7303	0.648242	0.888914	0.796737	0.763546	0.967801	0.734323	0.815716	0.647281	0.761638	0.755291	0.851462	0.759534	0.660886	0.761107	0.702843	0.793453	0.622839	0.753487	0.788562	0.856663	0.672969	0.703767	0.666651	0.686478	0.769682
	0.711019	0.627873	0.63457	0.647732	0.616063	0.628094	0.663349	0.64754	0.651393	0.643767	0.64984	0.639585	0.668266	0.651431	0.631207	0.738744	0.657369	0.723993	0.747613	0.785484	0.875178	1.02612	0.753638	0.739671	0.653543	1.01508	1.16056	0.834714	1.0971	0.746491	0.871335	0.663134	0.807626	0.903788	0.892548	0.918874	0.657807	0.842097	0.768422	0.869911	0.629785	0.862415	1.00672	0.935958	0.681281	0.708824	0.678469	0.694476	0.809887
	0.756517	0.625747	0.630656	0.654303	0.612332	0.624792	0.763397	0.643908	0.659111	0.640175	0.64929	0.635667	0.669174	0.65012	0.626979	0.759581	0.657666	0.84796	0.75741	0.884095	0.936189	1.12586	0.8795	0.746105	0.659425	1.16601	1.32386	0.883041	1.17114	0.754806	0.957255	0.756824	0.903028	1.055	0.968138	1.14798	0.680541	0.954813	0.833924	0.963515	0.822999	1.01029	1.09627	1.05976	0.753181	0.738672	0.770983	0.956509	0.88721
	0.826203	0.625679	0.635063	0.704656	0.614529	0.627782	0.963936	0.649122	0.675393	0.642571	0.655449	0.638001	0.67385	0.655341	0.632237	0.793339	0.662976	0.948777	0.769781	0.97058	1.00935	1.18188	1.01644	0.761684	0.664202	1.22459	1.40725	0.94895	1.22039	0.760255	1.09502	1.12275	0.994669	1.12382	1.04506	1.24623	0.711291	1.03343	0.921749	1.09206	0.967715	1.12336	1.17099	1.13782	0.923295	0.771588	0.978937	1.16276	1.06125
	0.858976	0.623805	0.636287	0.729634	0.613198	0.626314	1.06811	0.652946	0.685594	0.640184	0.661817	0.639257	0.676037	0.656025	0.632644	0.838072	0.670458	1.0645	0.778538	1.04311	1.08196	1.22541	1.18739	0.796086	0.888011	1.29743	1.435	1.08069	1.2616	1.01863	1.17122	1.29315	1.13569	1.17568	1.13696	1.27098	0.955111	1.10792	1.06736	1.23973	1.10901	1.19347	1.21418	1.20253	1.07141	0.80726	1.11555	1.19506	1.21082
	0.890292	0.628391	0.642452	0.795723	0.620493	0.632217	1.14541	0.666125	0.988501	0.645287	0.676817	0.647418	0.68341	0.665811	0.642486	0.971101	0.68577	1.18307	0.79879	1.09646	1.13598	1.26897	1.26769	1.0184	1.20019	1.35363	1.48586	1.23566	1.30888	1.17225	1.21724	1.41707	1.19334	1.21921	1.16223	1.28279	1.07641	1.15018	1.21733	1.30933	1.19726	1.25296	1.24697	1.30551	1.16453	0.830179	1.21673	1.16951	1.34054
8	0.934847	0.62511	0.644911	0.838358	0.646231	0.631998	1.18628	0.735833	1.1058	0.646843	0.708852	0.661031	0.689177	0.667296	0.647656	1.07755	0.69726	1.224	0.800614	1.1174	1.15885	1.27652	1.31385	1.21935	1.34368	1.36117	1.51157	1.27915	1.31554	1.24021	1.23304	1.46764	1.15814	1.22311	1.21063	1.30327	1.18325	1.18368	1.30959	1.35416	1.2502	1.29265	1.25475	1.35782	1.19274	0.842057	1.2602	1.16901	1.39614
	0.99796	0.631566	0.670222	0.883109	0.781875	0.648055	1.21518	0.89149	1.1454	0.656514	0.791282	0.669867	0.704837	0.691054	0.669403	1.14111	0.709663	1.253	0.809068	1.13052	1.16625	1.27882	1.32036	1.29074	1.41588	1.34408	1.5051	1.29859	1.32088	1.28255	1.23407	1.49033	1.15853	1.23774	1.19255	1.29171	1.25001	1.20213	1.3374	1.3625	1.27629	1.3205	1.25528	1.37221	1.20293	0.854706	1.28489	1.1557	1.46257
	1.06803	0.643068	0.710209	0.96354	0.996866	0.677088	1.2407	1.22835	1.16109	0.673061	0.900235	0.838749	0.828891	0.732289	0.915906	1.20799	0.725265	1.32466	0.823793	1.15213	1.17552	1.28078	1.33554	1.32945	1.46052	1.33655	1.50431	1.31954	1.32849	1.30459	1.23983	1.4977	1.18286	1.24167	1.26163	1.3445	1.26179	1.20747	1.34219	1.37025	1.29861	1.32798	1.26249	1.39027	1.23597	1.11743	1.29608	1.17276	1.50157
	1.11028	0.657762	0.799636	1.01932	1.13605	0.729424	1.2658	1.36812	1.18322	0.684619	0.998179	1.09249	1.12394	0.786482	1.12335	1.26067	0.77377	1.35022	0.874161	1.16172	1.17673	1.27567	1.34822	1.35919	1.47878	1.3405	1.47318	1.32566	1.32128	1.31031	1.24626	1.46091	1.13488	1.2484	1.20533	1.36675	1.25658	1.21523	1.34829	1.37505	1.31015	1.33413	1.26834	1.37561	1.19142	1.22802	1.29094	1.12197	1.48752
	1.15264	0.682404	0.907537	1.06535	1.21988	0.874588	1.28667	1.44751	1.19634	0.692824	1.07324	1.22725	1.25942	0.885136	1.23004	1.29469	0.948986	1.36942	1.11589	1.19983	1.18121	1.27053	1.33941	1.34919	1.48879	1.32801	1.45522	1.3261	1.3188	1.31804	1.24784	1.42259	1.21528	1.27767	1.26378	1.36341	1.21849	1.21765	1.33813	1.36736	1.27794	1.34268	1.26841	1.35191	1.23669	1.25983	1.29067	1.31122	1.46943
	1.20286	0.69915	1.0874	1.11284	1.28594	1.02974	1.27928	1.47982	1.19735	0.711617	1.15544	1.29968	1.33931	1.19725	1.31401	1.32274	1.07213	1.37589	1.26872	1.22368	1.18989	1.27703	1.3431	1.36439	1.4701	1.34305	1.46428	1.33265	1.32269	1.31813	1.25818	1.44733	1.18043	1.28968	1.30297	1.39013	1.25377	1.22615	1.33971	1.38333	1.29783	1.33839	1.28504	1.34925	1.23606	1.2626	1.2872	1.26663	1.48122
9	1.23987	0.723055	1.17395	1.20476	1.35981	1.20537	1.2748	1.50488	1.20467	0.725297	1.20894	1.3314	1.37788	1.28848	1.32534	1.32633	1.17084	1.28658	1.33747	1.2143	1.17513	1.26396	1.33492	1.35605	1.46409	1.30537	1.43748	1.31591	1.30081	1.29708	1.25672	1.48627	1.24021	1.29215	1.28016	1.39328	1.14804	1.23704	1.34103	1.38872	1.31039	1.35621	1.28036	1.34603	1.22274	1.2617	1.29085	1.25613	1.47705
	1.28342	0.876248	1.25386	1.29324	1.41809	1.31559	1.28227	1.55405	1.21072	1.13472	1.2539	1.3562	1.4209	1.36909	1.33554	1.3502	1.2551	1.21452	1.36	1.21914	1.17411	1.25825	1.3422	1.3451	1.44925	1.29644	1.42441	1.30663	1.30495	1.27675	1.26282	1.48821	1.22926	1.30861	1.32218	1.38786	1.22834	1.24278	1.33421	1.40592	1.32259	1.36213	1.27012	1.34406	1.25448	1.2443	1.30168	1.27221	1.46074
	1.32552	1.25982	1.33028	1.34077	1.43373	1.35141	1.27934	1.56817	1.217	1.35952	1.27811	1.3632	1.45416	1.41092	1.31396	1.36905	1.27686	1.1555	1.37247	1.21314	1.17223	1.25357	1.32494	1.32893	1.41351	1.26655	1.39981	1.29873	1.3002	1.25506	1.26374	1.50505	1.17917	1.30299	1.29564	1.39439	1.27717	1.25063	1.34845	1.39636	1.33959	1.38074	1.27776	1.3722	1.28346	1.22651	1.30503	1.27643	1.46952
	1.34084	1.41032	1.35156	1.36296	1.44352	1.37323	1.27615	1.57126	1.2191	1.45635	1.30489	1.34425	1.45682	1.42694	1.26126	1.35922	1.28677	1.11423	1.36601	1.21411	1.16584	1.25023	1.33177	1.333	1.37814	1.24539	1.40547	1.29445	1.30172	1.25184	1.26774	1.52661	1.31207	1.31064	1.32642	1.38918	1.23917	1.26023	1.34867	1.40089	1.3629	1.39023	1.28976	1.37139	1.30816	1.20831	1.31843	1.33346	1.48034
	1.35348	1.46626	1.3628	1.3719	1.434	1.37607	1.28339	1.56922	1.22458	1.50711	1.30425	1.33019	1.44986	1.43252	1.2613	1.35864	1.28258	1.27325	1.32886	1.19826	1.15362	1.24383	1.30762	1.3158	1.38841	1.25997	1.38624	1.27863	1.29134	1.24102	1.26071	1.51311	1.25199	1.30771	1.31527	1.38333	1.24907	1.24543	1.33695	1.39441	1.35549	1.37651	1.27311	1.36623	1.29993	1.18245	1.30044	1.33188	1.44204
	1.36677	1.49641	1.35553	1.3683	1.43131	1.37856	1.27673	1.55674	1.22378	1.5258	1.32094	1.32201	1.44618	1.43025	1.26127	1.361	1.28549	1.32618	1.22533	1.1916	1.13868	1.23138	1.28907	1.28096	1.3468	1.24183	1.36801	1.27414	1.27379	1.21714	1.25128	1.49529	1.26664	1.30169	1.30596	1.37411	1.25284	1.25064	1.34705	1.38222	1.36141	1.37369	1.26567	1.36929	1.31509	1.18671	1.30155	1.28934	1.44115
10	1.37157	1.50204	1.34068	1.36174	1.42392	1.36674	1.26605	1.55237	1.21304	1.5126	1.33033	1.31674	1.43538	1.41542	1.25625	1.35621	1.27782	1.32626	1.15783	1.18286	1.14052	1.22895	1.27882	1.30195	1.38038	1.23902	1.35592	1.27009	1.27237	1.226	1.24351	1.50466	1.28882	1.28231	1.31623	1.37006	1.25754	1.25121	1.3527	1.38397	1.35555	1.37467	1.24885	1.36872	1.31227	1.1573	1.29087	1.29355	1.42343
	1.37539	1.5036	1.33629	1.33946	1.41742	1.35567	1.27611	1.54804	1.21669	1.48194	1.33219	1.29511	1.43876	1.40825	1.30154	1.35068	1.27553	1.31455	1.12172	1.18421	1.13209	1.2301	1.28112	1.30014	1.38666	1.25629	1.37495	1.26426	1.27895	1.2219	1.24867	1.51562	1.19374	1.28159	1.32039	1.37453	1.26538	1.25407	1.35507	1.3745	1.34682	1.3725	1.2442	1.36695	1.31812	1.15925	1.29939	1.3592	1.4788
	1.37251	1.4925	1.33348	1.33354	1.41077	1.34416	1.26351	1.54113	1.21877	1.41363	1.33971	1.30888	1.4309	1.39902	1.32921	1.34587	1.27457	1.25792	1.10657	1.16735	1.13356	1.23158	1.2731	1.30312	1.37288	1.25366	1.36555	1.26573	1.27197	1.217	1.25171	1.50749	1.31711	1.28652	1.30519	1.36183	1.24147	1.24143	1.35668	1.37497	1.34606	1.36584	1.22539	1.36223	1.31199	1.15996	1.28981	1.30582	1.42612
	1.37776	1.48524	1.33581	1.31	1.42497	1.36153	1.26238	1.55178	1.19891	1.35273	1.33314	1.32023	1.42698	1.40636	1.31391	1.35475	1.26655	1.25306	1.14449	1.16645	1.12158	1.21906	1.2715	1.27887	1.36228	1.23302	1.35221	1.25178	1.26527	1.19225	1.23338	1.50605	1.2893	1.28882	1.31744	1.3666	1.24641	1.24591	1.34538	1.37395	1.35147	1.35377	1.22317	1.36406	1.32532	1.1642	1.28071	1.27534	1.42635
	1.37275	1.46785	1.33872	1.33467	1.40989	1.34338	1.25649	1.53698	1.18364	1.31669	1.34586	1.30515	1.41454	1.40048	1.3063	1.34513	1.26893	1.31042	1.12955	1.15399	1.12257	1.22197	1.26715	1.28749	1.37167	1.25385	1.34922	1.23555	1.27141	1.15019	1.23264	1.47693	1.31299	1.27753	1.3148	1.34975	1.25579	1.22806	1.33965	1.36123	1.35701	1.3422	1.21755	1.33811	1.31049	1.18542	1.27847	1.25998	1.41382
	1.37774	1.49217	1.34145	1.33028	1.40666	1.34547	1.24192	1.53194	1.18409	1.29126	1.33061	1.30857	1.422	1.41137	1.32543	1.34874	1.24839	1.19535	1.26121	1.17224	1.11903	1.21675	1.26044	1.2732	1.31905	1.22517	1.3552	1.24215	1.26506	1.1771	1.23697	1.46895	1.21353	1.27548	1.31565	1.35188	1.2551	1.23703	1.33303	1.36656	1.34178	1.34378	1.21596	1.34952	1.3214	1.15596	1.26955	1.26245	1.44021
11	1.37033	1.49021	1.33162	1.31383	1.4036	1.34521	1.23761	1.53193	1.17859	1.38518	1.32715	1.31295	1.41741	1.40144	1.3211	1.34503	1.24098	1.12195	1.2495	1.15305	1.12011	1.20864	1.25154	1.26832	1.12707	1.18203	1.32942	1.23307	1.24892	1.19082	1.22684	1.46723	1.24327	1.2767	1.28005	1.33005	1.23813	1.22645	1.32334	1.35332	1.34898	1.34239	1.18243	1.33026	1.30918	1.13875	1.26842	1.31102	1.38869
	1.36906	1.48385	1.32317	1.32686	1.39433	1.34434	1.23439	1.51791	1.15437	1.3629	1.31867	1.28656	1.40965	1.39128	1.3076	1.33641	1.22244	1.06016	1.29589	1.14873	1.10786	1.19387	1.2426	1.1853	1.05757	1.09948	1.31302	1.22206	1.23606	1.17085	1.20815	1.44478	1.29025	1.29582	1.30959	1.32423	1.2277	1.21232	1.3103	1.34959	1.35032	1.31858	1.1525	1.30679	1.28567	1.16296	1.25036	1.26208	1.38529
	1.37026	1.49054	1.32347	1.34753	1.39207	1.33989	1.20938	1.52889	1.12165	1.44061	1.32064	1.29183	1.41051	1.38883	1.30255	1.32679	1.23005	1.0253	1.18553	1.12867	1.1077	1.18909	1.23369	1.11184	1.0008	1.08653	1.27032	1.21723	1.20933	1.17265	1.1987	1.45542	1.29572	1.27322	1.29492	1.31514	1.22019	1.21346	1.31793	1.34689	1.34852	1.31145	1.19949	1.30987	1.27889	1.11393	1.2407	1.21192	1.41593
	1.37623	1.5016	1.31131	1.31071	1.39029	1.34085	1.18042	1.52324	1.10809	1.45652	1.2877	1.28752	1.40909	1.38764	1.30323	1.32851	1.22215	0.986522	1.06963	1.10489	1.09256	1.17462	1.22059	1.06955	1.28279	1.17157	1.2777	1.16999	1.21425	1.14453	1.17339	1.4174	1.1734	1.27981	1.27795	1.3039	1.22148	1.19758	1.31433	1.33594	1.34436	1.29012	1.18998	1.29533	1.27202	1.15687	1.23584	1.18505	1.36157
	1.36943	1.49038	1.30868	1.32039	1.375	1.33388	1.20086	1.51807	1.14055	1.44934	1.26797	1.27507	1.39621	1.38994	1.30549	1.3136	1.21824	0.962219	1.20645	1.11441	1.07213	1.1606	1.20811	1.04582	1.31829	1.16089	1.17859	1.0827	1.19923	1.10245	1.18656	1.39669	1.10419	1.23639	1.27174	1.28442	1.20521	1.19903	1.29648	1.32823	1.3139	1.28557	1.1588	1.28729	1.26366	1.09709	1.218	1.23349	1.35337
	1.36472	1.48676	1.30216	1.32322	1.37625	1.33329	1.19122	1.50358	1.12808	1.44192	1.27294	1.25718	1.38089	1.36887	1.24023	1.30945	1.20849	0.939688	1.12998	1.0645	1.04264	1.14489	1.19131	1.0187	1.09073	1.1183	1.00963	0.987812	1.15604	0.987778	1.11821	1.4273	1.27627	1.24896	1.25937	1.29242	1.19703	1.17916	1.27901	1.32666	1.30963	1.27261	1.11167	1.27772	1.23533	1.07961	1.23438	1.29646	1.38455
12	1.34936	1.46742	1.29023	1.30013	1.361	1.32304	1.15667	1.49554	1.08894	1.42972	1.24926	1.24581	1.37003	1.36358	1.24512	1.30691	1.20614	0.929849	1.01439	1.01939	1.03154	1.13188	1.14164	1.16809	0.998152	1.14325	0.952579	0.938289	1.13461	0.943324	1.0474	1.39692	1.2721	1.21807	1.24179	1.27476	1.14972	1.17646	1.27065	1.3177	1.29255	1.24894	1.08191	1.24769	1.23576	1.10783	1.19194	1.14059	1.38149
	1.34835	1.4698	1.27884	1.26162	1.35553	1.31041	1.13628	1.48547	1.04364	1.41685	1.22592	1.23117	1.361	1.35741	1.25397	1.28661	1.20581	0.909987	0.968004	0.966998	1.00221	1.11614	0.997017	1.17927	0.939226	1.03066	0.89878	0.901158	1.11699	0.889899	1.02831	1.40174	1.2323	1.24789	1.26901	1.27606	1.15693	1.15354	1.25896	1.29806	1.29602	1.23666	1.05891	1.25113	1.23412	1.07913	1.1967	1.08047	1.31728
	1.34724	1.45398	1.27317	1.26968	1.34577	1.31751	1.14616	1.50109	0.999617	1.34255	1.25439	1.16654	1.36008	1.35752	1.26597	1.28756	1.19572	1.11205	0.957342	0.983142	0.998895	1.11994	0.957332	1.20994	0.914296	1.05286	0.887459	0.890548	1.13941	0.876855	1.03287	1.3504	1.12729	1.20626	1.15775	1.25101	1.19344	1.13999	1.23919	1.28532	1.28415	1.2022	1.05412	1.26167	1.21143	1.04119	1.17718	1.04775	1.29894
	1.34368	1.44271	1.27457	1.2787	1.34027	1.3063	1.17207	1.48444	0.965394	1.39908	1.24686	1.08261	1.35541	1.34368	1.20528	1.26881	1.18686	1.21587	1.15145	1.09338	1.05322	1.13824	0.935811	1.23296	1.25804	1.14398	0.898454	0.915827	1.17141	0.894632	1.07739	1.33322	1.075	1.18915	1.22136	1.23125	1.17793	1.13729	1.24239	1.26885	1.24526	1.19609	1.03456	1.25337	1.20265	1.03106	1.17217	1.01739	1.28429
	1.34155	1.4346	1.26278	1.17831	1.31296	1.29406	1.13779	1.46788	0.944527	1.3037	1.24474	1.19494	1.33908	1.331	1.17535	1.24939	1.16453	1.27728	1.25197	1.12498	1.08487	1.14483	0.917262	1.22768	1.25348	1.05366	1.09631	0.90507	1.15939	0.882659	1.15491	1.35297	1.2579	1.19692	1.14327	1.21414	1.14928	1.12726	1.22806	1.26843	1.26778	1.18714	1.02975	1.25893	1.24216	1.01751	1.15059	1.00527	1.28419
	1.32862	1.42975	1.25948	1.24711	1.29629	1.2878	1.10325	1.44025	0.918903	1.4022	1.25659	1.19819	1.32674	1.32388	1.06429	1.23525	1.17961	1.31621	1.27456	1.14025	1.09598	1.15407	1.09362	1.23079	1.23966	1.16038	1.2691	1.07141	1.18618	0.891401	1.20496	1.30148	1.236	1.1596	1.19499	1.18574	1.09772	1.10729	1.21521	1.24586	1.23503	1.18773	1.01364	1.24089	1.19679	1.09762	1.16123	0.984515	1.30027
13	1.32133	1.39148	1.22581	1.16939	1.30675	1.28776	1.10861	1.44081	0.900609	1.38515	1.23055	1.19581	1.31804	1.32482	1.21692	1.23078	1.1687	1.30511	1.22168	1.12533	1.08793	1.152	1.23096	1.17647	1.18508	1.17187	1.338	1.15568	1.18566	0.887895	1.20737	1.25852	1.11615	1.1219	1.06759	1.15006	0.985774	1.04844	1.17438	1.20108	1.16733	1.1658	1.01027	1.22872	1.15954	1.05236	1.15081	0.980528	1.21456
	1.30557	1.37674	1.18661	1.24352	1.26882	1.27883	1.03716	1.41147	0.89155	1.30324	1.20746	1.20562	1.32189	1.31944	1.22539	1.23199	1.16706	1.2069	1.0785	1.08508	1.08037	1.13648	1.24869	1.05525	1.04006	1.1632	1.36326	1.20945	1.17118	0.876759	1.18683	1.11627	1.04487	1.04129	1.0123	1.12353	0.938947	0.988258	1.18859	1.21468	1.17202	1.04289	0.999247	1.23013	1.06036	1.00773	1.06938	0.957753	1.2449
	1.3088	1.40228	1.20342	1.23525	1.28573	1.28255	1.07905	1.40952	0.890946	1.21383	1.22744	1.09159	1.3273	1.30386	1.07638	1.22908	1.1578	1.1069	1.0162	1.08761	1.07935	1.13011	1.26713	1.00103	0.962997	1.16115	1.36586	1.23569	1.17013	0.869871	1.18294	1.3099	1.01337	1.14261	1.14576	1.18259	0.903844	0.963114	1.2282	1.26443	1.25114	0.996946	1.00305	1.25751	1.02654	1.00615	1.14075	0.950706	1.23988
	1.28911	1.25597	1.16693	1.23007	1.28066	1.25264	1.14757	1.39218	0.886776	1.27969	1.23731	1.11463	1.30096	1.29361	1.21785	1.21021	1.18457	1.08027	1.07166	1.12573	1.12174	1.16754	1.27538	0.98217	1.21695	1.23279	1.40536	1.27424	1.23034	0.885596	1.21551	1.4394	1.20019	1.17326	1.2203	1.24329	1.19563	0.958685	1.27448	1.30286	1.30621	0.993017	1.02178	1.29976	1.04041	1.03768	1.20664	0.970386	1.28435
	1.28055	1.32899	1.1824	1.2603	1.13321	1.22992	1.19234	1.37646	0.887496	1.1268	1.28773	1.15234	1.28105	1.27347	1.2114	1.21254	1.21105	1.31854	1.31843	1.21554	1.16848	1.20354	1.31226	1.03332	1.4587	1.30437	1.45864	1.32327	1.28981	1.14655	1.29784	1.54668	1.37019	1.28056	1.34678	1.33213	1.30311	0.969001	1.32725	1.36347	1.38625	1.01743	1.199	1.36725	1.30489	1.14746	1.30044	1.30699	1.42281
	1.27351	1.15117	1.15079	1.18229	1.05281	1.23989	1.22348	1.33717	0.8874	1.30675	1.311	1.02286	1.27463	1.25751	1.11456	1.19138	1.22103	1.42256	1.38399	1.23467	1.18351	1.21627	1.33067	1.24799	1.53874	1.32272	1.45201	1.35157	1.30759	1.25625	1.32586	1.57571	1.45828	1.33853	1.40208	1.38627	1.34812	1.06547	1.37097	1.40905	1.40069	1.03163	1.26534	1.38654	1.39044	1.18207	1.32063	1.33221	1.48246
14	1.26537	1.07857	1.11079	1.1274	1.17813	1.20275	1.23504	1.33787	0.883061	1.13395	1.32441	1.12461	1.24827	1.13841	1.01328	1.17622	1.2224	1.45357	1.41201	1.24915	1.19241	1.23018	1.3387	1.31537	1.54374	1.32242	1.45281	1.34317	1.31451	1.30282	1.34766	1.58232	1.51106	1.37163	1.42974	1.42409	1.382	1.20827	1.38566	1.42143	1.40927	1.34996	1.32	1.4122	1.44975	1.22481	1.34899	1.3777	1.48845
	1.29781	1.31461	1.20689	1.22375	1.28192	1.2405	1.26255	1.44757	0.890092	1.3859	1.33377	1.00162	1.27441	1.19649	1.17911	1.25877	1.22312	1.45483	1.40676	1.25347	1.18988	1.23289	1.32768	1.33902	1.54002	1.31382	1.44583	1.35125	1.3025	1.32428	1.35022	1.59145	1.54931	1.39913	1.45783	1.44867	1.38131	1.28524	1.39807	1.43095	1.40937	1.48468	1.34881	1.43119	1.49961	1.26695	1.35613	1.4224	1.51662
	1.3479	1.43417	1.31607	1.34228	1.3885	1.31352	1.27232	1.52547	0.896486	1.47548	1.3373	0.974764	1.36032	1.31924	1.30619	1.32943	1.22858	1.4612	1.4043	1.25558	1.19467	1.2364	1.33792	1.35279	1.52976	1.31498	1.44052	1.34185	1.30175	1.32876	1.34602	1.60796	1.56705	1.43007	1.47181	1.47244	1.38335	1.3395	1.4108	1.43327	1.42163	1.54587	1.38436	1.44203	1.54424	1.32172	1.37757	1.48157	1.51849
	1.38246	1.51303	1.38825	1.43279	1.46494	1.38187	1.28914	1.57265	1.10221	1.52289	1.33435	1.29073	1.41845	1.42152	1.44282	1.38769	1.23516	1.45642	1.40466	1.25607	1.20131	1.24546	1.34135	1.35769	1.5263	1.31063	1.43603	1.34143	1.32151	1.34331	1.35313	1.57397	1.57081	1.44589	1.46603	1.48118	1.38116	1.35207	1.40918	1.4432	1.41085	1.57358	1.40164	1.46023	1.56487	1.39647	1.38572	1.53196	1.54472
	1.39754	1.56457	1.41948	1.46108	1.47504	1.39946	1.2875	1.59417	1.22728	1.54411	1.34578	1.38182	1.46352	1.45334	1.50546	1.40824	1.24361	1.44074	1.41528	1.25744	1.20557	1.24695	1.33645	1.35876	1.51899	1.30116	1.43883	1.34758	1.32518	1.34174	1.35797	1.59192	1.57552	1.44142	1.47817	1.49283	1.38721	1.37825	1.42723	1.45843	1.43435	1.60068	1.4243	1.46351	1.57872	1.45091	1.38908	1.57512	1.5396
	1.39792	1.56404	1.43032	1.46955	1.48221	1.40937	1.28398	1.60029	1.26787	1.54297	1.34517	1.40816	1.4786	1.45682	1.52515	1.41132	1.2455	1.43826	1.40584	1.2551	1.20341	1.25212	1.33047	1.35599	1.52907	1.31046	1.4566	1.34642	1.32479	1.34537	1.35881	1.60009	1.58828	1.45968	1.4986	1.49473	1.39514	1.38871	1.42881	1.46634	1.42744	1.60607	1.43141	1.46662	1.59142	1.45441	1.39603	1.58202	1.58688
15	1.40241	1.54699	1.42571	1.46819	1.48421	1.40227	1.29388	1.59587	1.29237	1.53984	1.35374	1.4148	1.48507	1.44934	1.53316	1.40659	1.25732	1.43463	1.40151	1.26151	1.2101	1.25876	1.34339	1.3646	1.5136	1.30842	1.441	1.35921	1.33033	1.34895	1.36059	1.64297	1.60208	1.46886	1.50278	1.52086	1.40855	1.38486	1.43585	1.47595	1.43188	1.60974	1.44761	1.47367	1.60464	1.50552	1.39856	1.59124	1.59407
	1.40171	1.52498	1.42506	1.46541	1.47456	1.40898	1.29082	1.58641	1.29325	1.53407	1.35354	1.41252	1.48096	1.4257	1.52724	1.40572	1.25997	1.41462	1.38804	1.25448	1.21255	1.25773	1.34504	1.35858	1.50161	1.31377	1.43881	1.35805	1.33426	1.3409	1.35067	1.63753	1.60124	1.47049	1.51306	1.52138	1.38938	1.39451	1.45889	1.49592	1.45621	1.61475	1.4682	1.47758	1.62171	1.54053	1.41308	1.61217	1.61082
	1.4083	1.50895	1.42678	1.46319	1.46873	1.41189	1.28546	1.59903	1.29259	1.53682	1.35996	1.41388	1.47887	1.39695	1.51826	1.40834	1.27839	1.40774	1.39013	1.26243	1.21772	1.26094	1.34043	1.35731	1.50516	1.31983	1.44885	1.36202	1.34314	1.34273	1.36194	1.6283	1.60486	1.49108	1.5181	1.51508	1.37687	1.40365	1.44947	1.4988	1.45964	1.60212	1.45725	1.48961	1.62164	1.56343	1.4126	1.61832	1.633
	1.41088	1.49237	1.42546	1.46315	1.47801	1.41759	1.28216	1.59986	1.30034	1.53725	1.34254	1.41293	1.49139	1.38123	1.51018	1.41027	1.26528	1.41102	1.38639	1.26559	1.21801	1.26732	1.33188	1.35519	1.51433	1.32323	1.44636	1.35899	1.34181	1.34503	1.36616	1.64154	1.6174	1.49797	1.51152	1.5176	1.39969	1.40952	1.46429	1.4936	1.45352	1.61367	1.45784	1.49182	1.65072	1.58751	1.42217	1.65457	1.62692
	1.41292	1.48758	1.42395	1.46464	1.47976	1.4246	1.28124	1.59825	1.29643	1.52684	1.35396	1.41723	1.49651	1.37601	1.5019	1.41344	1.27042	1.41595	1.40294	1.2653	1.21959	1.26585	1.32102	1.35468	1.503	1.32348	1.4435	1.35178	1.33814	1.33931	1.37258	1.62067	1.61356	1.48314	1.51675	1.52721	1.37596	1.40434	1.47157	1.47931	1.4595	1.61704	1.46107	1.49013	1.65208	1.60396	1.41354	1.65194	1.56734
	1.4118	1.50653	1.4313	1.47065	1.49039	1.43211	1.27914	1.60255	1.28933	1.54022	1.36405	1.41576	1.48922	1.37276	1.50035	1.41296	1.27832	1.42601	1.40496	1.27552	1.22578	1.27096	1.31497	1.36285	1.51474	1.32243	1.43855	1.36494	1.34623	1.35107	1.38421	1.64709	1.59619	1.47378	1.50205	1.5134	1.38046	1.39806	1.44809	1.50404	1.47639	1.60994	1.45053	1.50584	1.64484	1.62434	1.4294	1.65331	1.58644
16	1.41396	1.49079	1.43139	1.46417	1.47876	1.4286	1.27769	1.59554	1.28749	1.53101	1.36594	1.40987	1.48268	1.3618	1.4968	1.41217	1.28228	1.4107	1.40156	1.27075	1.22424	1.2723	1.32487	1.3513	1.50012	1.31455	1.44188	1.35931	1.34292	1.3485	1.38415	1.63361	1.60507	1.48556	1.50012	1.52016	1.4005	1.41057	1.46597	1.52029	1.4744	1.61553	1.45536	1.4952	1.63512	1.61038	1.4298	1.64849	1.59596
	1.41874	1.5026	1.4365	1.46698	1.4984	1.42646	1.26087	1.59647	1.28474	1.52858	1.36001	1.403	1.495	1.35884	1.49231	1.42278	1.26122	1.42459	1.39765	1.27396	1.21745	1.27298	1.33506	1.36223	1.49575	1.32989	1.45565	1.35969	1.35202	1.34963	1.38931	1.62569	1.60807	1.49228	1.5022	1.52379	1.38117	1.41874	1.46592	1.4916	1.48277	1.60831	1.47604	1.47958	1.63502	1.6167	1.42945	1.68367	1.59093
	1.41519	1.5072	1.4307	1.46232	1.47015	1.42151	1.25313	1.55814	1.27436	1.54004	1.35401	1.40003	1.49794	1.36031	1.50924	1.40408	1.25978	1.41988	1.39808	1.27418	1.21745	1.27845	1.33083	1.34909	1.51851	1.34314	1.45213	1.36424	1.35378	1.3429	1.3815	1.63534	1.59639	1.48686	1.50492	1.51604	1.35883	1.41519	1.45401	1.48465	1.47927	1.59628	1.46607	1.47825	1.63536	1.60069	1.42209	1.6821	1.57599
	1.42355	1.50301	1.42339	1.47265	1.48174	1.43253	1.2653	1.58727	1.28244	1.56116	1.34118	1.42247	1.49058	1.37678	1.49322	1.4255	1.25329	1.39601	1.39293	1.26081	1.20693	1.26187	1.3133	1.33454	1.48796	1.34159	1.45818	1.34685	1.3416	1.3208	1.3693	1.5965	1.57253	1.45508	1.4689	1.47714	1.32697	1.42355	1.45901	1.48762	1.49225	1.59274	1.47597	1.49703	1.64619	1.60695	1.4281	1.67272	1.5899
	1.42466	1.52231	1.44011	1.46056	1.47195	1.41782	1.26349	1.5971	1.29296	1.5352	1.3456	1.4155	1.47979	1.36642	1.49803	1.40807	1.26756	1.4128	1.40152	1.26877	1.21405	1.27137	1.32006	1.35675	1.4769	1.34514	1.46038	1.35949	1.34922	1.32746	1.38881	1.6066	1.55607	1.43563	1.43967	1.46182	1.30881	1.42466	1.4624	1.48566	1.49208	1.5995	1.46488	1.48851	1.62656	1.60195	1.43136	1.67984	1.58202
	1.43844	1.50324	1.43541	1.4674	1.47366	1.43407	1.27641	1.59201	1.30009	1.57059	1.35326	1.41594	1.49521	1.37999	1.49895	1.42094	1.2604	1.41936	1.39222	1.26628	1.22303	1.27736	1.33929	1.35831	1.49582	1.35163	1.47154	1.35486	1.35032	1.33569	1.39347	1.58342	1.54331	1.42516	1.42177	1.44111	1.32181	1.43844	1.4705	1.48857	1.50769	1.60682	1.48567	1.49615	1.64389	1.62462	1.44139	1.70412	1.59701
17	1.42661	1.49077	1.44381	1.45836	1.47894	1.42644	1.26731	1.56384	1.2901	1.56115	1.34796	1.4054	1.48452	1.39305	1.51223	1.41315	1.2673	1.41319	1.38976	1.26749	1.22427	1.2746	1.32943	1.35904	1.48256	1.3433	1.45974	1.35757	1.35127	1.32742	1.38794	1.57977	1.53341	1.40799	1.41384	1.43309	1.31251	1.42661	1.46309	1.46769	1.48918	1.6057	1.47358	1.48686	1.64315	1.61566	1.43332	1.68773	1.58364
	1.43414	1.51065	1.43438	1.46159	1.47804	1.42893	1.27597	1.57813	1.29318	1.54857	1.3493	1.41264	1.48275	1.39333	1.49363	1.44062	1.264	1.40277	1.38045	1.26601	1.22255	1.27548	1.33321	1.34486	1.48598	1.33956	1.43751	1.3589	1.35154	1.32256	1.39236	1.55556	1.52728	1.41142	1.39561	1.42286	1.30286	1.43414	1.46439	1.48426	1.49812	1.60142	1.48213	1.49772	1.64524	1.6175	1.44533	1.68331	1.5901
	1.43046	1.53376	1.43441	1.45485	1.48703	1.42315	1.26191	1.59537	1.29487	1.56729	1.34817	1.41304	1.48705	1.38683	1.50322	1.42235	1.26679	1.41452	1.38188	1.27416	1.22883	1.27721	1.34644	1.35089	1.49905	1.35138	1.45513	1.37267	1.36221	1.33055	1.3965	1.54314	1.49467	1.376	1.36743	1.41228	1.3065	1.43046	1.46875	1.49168	1.4966	1.60234	1.47055	1.47619	1.63955	1.62834	1.43724	1.71056	1.60054
	1.43046	1.5102	1.42345	1.46319	1.48884	1.41182	1.2681	1.59941	1.3011	1.51419	1.34976	1.41704	1.4817	1.37184	1.48957	1.4229	1.27255	1.41308	1.40035	1.2714	1.22651	1.28071	1.34714	1.35214	1.48667	1.34169	1.43256	1.36512	1.36494	1.32867	1.39074	1.55902	1.49454	1.36722	1.3708	1.39795	1.24498	1.43046	1.46742	1.49725	1.49378	1.5943	1.46273	1.50828	1.63269	1.61187	1.43688	1.68145	1.58438
	1.4327	1.52722	1.42622	1.46102	1.47636	1.43164	1.2718	1.57674	1.29949	1.4483	1.34789	1.42278	1.47659	1.379	1.51137	1.43038	1.26792	1.39815	1.4132	1.27162	1.22468	1.28515	1.34451	1.35453	1.48835	1.35266	1.43631	1.36588	1.36392	1.33428	1.38683	1.51871	1.4964	1.39139	1.36232	1.42009	1.28581	1.4327	1.46059	1.49641	1.50161	1.5881	1.47053	1.51214	1.63868	1.60849	1.43322	1.65079	1.58612
	1.42597	1.51663	1.42058	1.46846	1.4737	1.41895	1.27387	1.60475	1.29753	1.41786	1.35317	1.42193	1.48957	1.38378	1.5089	1.43429	1.26816	1.37925	1.39644	1.26355	1.21654	1.26841	1.33217	1.33298	1.48512	1.33439	1.43133	1.35843	1.35986	1.32893	1.37792	1.54252	1.48458	1.38828	1.36279	1.41933	1.3393	1.42597	1.46527	1.49761	1.50853	1.59721	1.47532	1.51405	1.62944	1.58607	1.43285	1.68975	1.57207
18	1.43081	1.52745	1.44047	1.47982	1.4924	1.4324	1.27509	1.58634	1.30066	1.45439	1.36171	1.42842	1.5136	1.37735	1.4982	1.42984	1.2833	1.3837	1.40044	1.26023	1.21603	1.26677	1.32884	1.32858	1.46234	1.32347	1.44827	1.34255	1.34209	1.32053	1.37114	1.5635	1.49534	1.37511	1.37822	1.43828	1.35304	1.43081	1.46973	1.50119	1.50332	1.5843	1.47592	1.50991	1.63248	1.60125	1.43012	1.69988	1.58058
	1.43037	1.51719	1.42415	1.46875	1.46442	1.42705	1.27585	1.56555	1.29251	1.47728	1.36352	1.42943	1.5066	1.38734	1.50654	1.41814	1.27873	1.38974	1.38609	1.26223	1.21639	1.27238	1.33338	1.34237	1.49732	1.33205	1.45326	1.3506	1.34758	1.3263	1.37684	1.54203	1.49991	1.38814	1.38133	1.43477	1.37008	1.43037	1.46988	1.49179	1.48587	1.59032	1.46519	1.50628	1.63163	1.59204	1.42444	1.69172	1.56892
	1.42203	1.53577	1.41075	1.46632	1.47528	1.42181	1.28328	1.61463	1.30047	1.4377	1.35595	1.43631	1.49815	1.38433	1.4935	1.4424	1.2656	1.38457	1.38194	1.25583	1.22053	1.26677	1.33199	1.33455	1.47342	1.34797	1.44115	1.34979	1.34884	1.3172	1.38546	1.55644	1.49378	1.40781	1.38781	1.4373	1.32916	1.42203	1.46658	1.49426	1.48931	1.58644	1.46783	1.52164	1.62959	1.58863	1.43961	1.68373	1.56375
	1.42239	1.55029	1.39349	1.46098	1.48551	1.41321	1.27272	1.58555	1.29675	1.42432	1.36641	1.43736	1.47918	1.37957	1.46352	1.44591	1.28335	1.39562	1.39819	1.26142	1.22868	1.26733	1.32618	1.3305	1.4912	1.34168	1.43734	1.35443	1.35341	1.32605	1.37314	1.56593	1.48698	1.39261	1.38005	1.43422	1.33356	1.42239	1.46998	1.49231	1.48642	1.58179	1.46136	1.52387	1.63157	1.60837	1.43117	1.64745	1.5642
	1.41867	1.50231	1.41928	1.46753	1.45414	1.41726	1.27814	1.57506	1.30687	1.50386	1.35064	1.43645	1.50626	1.38518	1.47734	1.44339	1.27383	1.38485	1.39602	1.25294	1.23182	1.25814	1.32096	1.34902	1.45655	1.34438	1.43843	1.34781	1.34941	1.32182	1.38482	1.58065	1.49451	1.40257	1.41704	1.44493	1.33895	1.41867	1.47305	1.49225	1.48067	1.58228	1.46874	1.51437	1.62731	1.59899	1.43213	1.65548	1.57071
	1.41668	1.52912	1.4114	1.45427	1.47829	1.42308	1.27666	1.56293	1.32394	1.54389	1.35763	1.44704	1.48474	1.37919	1.47653	1.442	1.27624	1.37459	1.40568	1.26009	1.22826	1.25966	1.32748	1.32605	1.44134	1.32913	1.43328	1.34985	1.34358	1.32615	1.3812	1.57755	1.50319	1.41642	1.4265	1.43493	1.36251	1.41668	1.46399	1.48805	1.49278	1.57308	1.45612	1.49247	1.62133	1.59183	1.43331	1.63984	1.57285
19	1.41339	1.54032	1.41569	1.46665	1.50319	1.42891	1.28593	1.56835	1.32245	1.55453	1.35615	1.45774	1.48803	1.39876	1.45982	1.43946	1.27244	1.40903	1.40553	1.26818	1.22823	1.26357	1.33526	1.33003	1.44904	1.3114	1.43837	1.33736	1.33928	1.32434	1.37919	1.59237	1.49761	1.42611	1.43508	1.45086	1.35241	1.41339	1.46802	1.48612	1.48434	1.56698	1.46233	1.49996	1.61091	1.58796	1.42216	1.65169	1.56553
	1.41734	1.56328	1.40694	1.4573	1.47464	1.42792	1.28425	1.60712	1.31931	1.55172	1.35539	1.45763	1.48688	1.39057	1.46388	1.45273	1.28437	1.38682	1.39243	1.25317	1.2182	1.25536	1.32478	1.33054	1.44126	1.28198	1.43159	1.34567	1.34405	1.31433	1.36088	1.58887	1.51572	1.43198	1.43454	1.45152	1.33458	1.41734	1.46421	1.48345	1.49238	1.57417	1.46618	1.50609	1.62007	1.60711	1.42205	1.6538	1.55824
	1.41041	1.52508	1.41639	1.48139	1.46496	1.42786	1.27953	1.60107	1.31433	1.51982	1.36124	1.45355	1.47581	1.38607	1.47484	1.44617	1.27453	1.40108	1.38583	1.26201	1.21951	1.26007	1.29573	1.3368	1.44405	1.29415	1.43705	1.34921	1.33661	1.31478	1.37062	1.59765	1.50608	1.41436	1.43864	1.44519	1.33386	1.41041	1.46632	1.48343	1.47096	1.57868	1.45985	1.48615	1.6172	1.59427	1.4165	1.66026	1.5714
	1.41399	1.55455	1.41364	1.46911	1.44788	1.42537	1.28139	1.58683	1.3121	1.52068	1.36129	1.45954	1.4772	1.39662	1.45731	1.44486	1.27982	1.4081	1.38431	1.25764	1.22422	1.25963	1.2701	1.33066	1.43851	1.29712	1.42197	1.33439	1.32052	1.31047	1.36614	1.57693	1.50111	1.40718	1.41696	1.43216	1.32036	1.41399	1.463	1.48428	1.48265	1.57258	1.46628	1.49854	1.59828	1.58516	1.4269	1.66245	1.56129
	1.41965	1.53838	1.41369	1.48305	1.48623	1.43296	1.28517	1.62085	1.30472	1.53243	1.36716	1.44482	1.45428	1.40555	1.47916	1.4515	1.2779	1.39658	1.36014	1.25171	1.20375	1.24428	1.24878	1.30677	1.41039	1.28186	1.37782	1.32478	1.32784	1.29784	1.35106	1.58014	1.50103	1.39341	1.42458	1.43359	1.33439	1.41965	1.45922	1.47606	1.48038	1.57907	1.4617	1.48471	1.6186	1.59485	1.42189	1.64661	1.55534
	1.41727	1.53389	1.4215	1.47599	1.47256	1.41811	1.28846	1.59834	1.30243	1.50479	1.3564	1.4682	1.46493	1.40613	1.4624	1.4703	1.26227	1.39773	1.37643	1.24853	1.20637	1.24219	1.24662	1.30528	1.36931	1.26137	1.361	1.32673	1.3182	1.29139	1.35071	1.55106	1.52362	1.4017	1.44397	1.42819	1.35102	1.41727	1.45983	1.47399	1.48442	1.56579	1.45465	1.47429	1.6147	1.58855	1.41712	1.62748	1.55871
AVG 0-4 Min
11G	0.661608	0.659873	0.644887	0.641753	0.645246	0.648293	0.660747	0.668889	0.666541	0.660201	0.645088	0.641992	0.649206	0.64416	0.660726	0.656405	0.67063	0.652185	0.607967	0.648405	0.622084	0.617275	0.731007	0.582178	0.653314	0.633333	0.608171	0.671078	0.664025	0.648113	0.657453	0.65142	0.671513	0.632849	0.666577	0.694187	0.660021	0.623126	0.629043	0.696572	0.675679	0.690465	0.657364	0.660673	0.662185	0.682298	0.669115	0.65753	0.689243
20G	0.732462	0.782818	0.667322	0.743662	0.687838	0.677964	0.804654	0.799572	0.743966	0.783957	0.71163	0.693394	0.711471	0.707967	0.715377	0.909508	0.759834	0.7711	0.68339	0.746128	0.80511	0.672969	0.798551	0.823961	0.792001	0.741218	0.726713	0.735741	0.722922	0.776872	0.767384	0.872903	0.782504	0.727131	0.767359	0.881233	0.796511	0.719733	0.817233	0.729494	0.72966	0.666009	0.766117	0.736955	0.839804	0.793645	0.794598
Flat MH	0.672979	0.688221	0.675717	0.683318	0.664531	0.732174	0.693907	0.710083	0.697938	0.686462	0.741204	0.675549	0.699536	0.682952	0.660042	0.682334	0.678731	0.653894	0.81026	0.794065	0.739186	0.694171	0.753088	0.692597	0.769906	0.771891	0.776529	0.758563	0.731859	0.750769	0.717518	0.763947	0.754157	0.726301	0.748827	0.687284	0.753244	0.706445	0.738546	0.689544	0.705068	0.722794	0.69128	0.757277	0.689349	0.68696	0.696369	0.660091	0.698238
OSC MH	0.691368	0.673426	0.676524	0.682558	0.655631	0.65585	0.641786	0.671594	0.645587	0.677273	0.649746	0.677508	0.69766	0.692456	0.674853	0.692753	0.646284	0.692839	0.689722	0.688254	0.716218	0.644601	0.679156	0.669713	0.640627	0.646964	0.648411	0.653514	0.677854	0.654402	0.705545	0.65887	0.686762	0.652696	0.679554	0.659761	0.644604	0.664406	0.662219	0.677268	0.627984	0.662092	0.727763	0.659377	0.65404	0.701936	0.667488	0.661825	0.676984
AVG 8-12 Min
11G	1.3362	1.2355	1.27283	1.1081	1.10717	1.26441	1.25758	1.29815	1.3093	1.10494	1.1846	1.30342	1.3512	1.24163	1.14399	1.21739	1.36406	1.17904	1.16428	1.19802	1.12004	1.05136	1.61864	1.16074	1.3476	1.30275	1.19466	1.09506	1.36026	1.15537	1.14949	1.12042	1.13695	1.63097	1.01226	1.17559	0.87167	0.901275	1.03363	1.15031	1.12464	1.07539	1.01177	1.05071	1.16761	1.11604	1.11708	1.09431	1.06801
20G	1.23482	1.29125	1.23322	1.35048	1.30602	1.30421	1.40743	1.28449	1.22303	1.40027	1.19587	1.26838	1.29346	1.28294	1.37219	1.58916	1.43306	1.39987	1.51715	1.40803	1.37004	1.36833	1.44562	1.29018	1.27586	1.35974	1.40874	1.3287	1.33856	1.42876	1.23849	1.21871	1.37315	1.28057	1.43099	1.34168	1.41869	1.41153	1.36184	1.04788	1.32583	1.59752	1.36622	1.20685	1.22811	1.14767	1.41002
Flat MH	1.28774	1.20176	1.06791	1.32307	1.35215	1.62891	1.48291	1.38562	1.49208	1.52531	1.84542	1.49145	1.50322	1.28772	1.46978	1.2176	1.32762	1.27031	1.73992	1.44443	1.55206	1.51901	1.513	1.54169	1.63292	1.35603	1.63186	1.45176	1.47508	1.60357	1.35203	1.40567	1.63295	1.47301	1.46244	1.39963	1.34427	1.38735	1.40723	1.35264	1.47982	1.53209	1.09231	1.28749	1.34718	1.41906	1.33945	1.39501	1.23954
OSC MH	1.28774	1.22101	1.1946	1.24307	1.31094	1.20274	1.24494	1.45427	1.17698	1.20437	1.21418	1.22592	1.31655	1.25801	1.22068	1.31189	1.1458	1.19803	1.15021	1.15986	1.13488	1.2285	1.2821	1.25938	1.32665	1.24368	1.35278	1.24124	1.26896	1.20838	1.22514	1.47146	1.23121	1.27453	1.2843	1.34726	1.23199	1.22405	1.33065	1.36699	1.32681	1.33673	1.22812	1.34283	1.27039	1.14855	1.27506	1.25415	1.43396
AVG 16-20 Min
11G	1.49905	1.41511	1.5955	1.40346	1.44891	1.53804	1.47704	1.50695	1.5482	1.33085	1.53986	1.70461	1.65167	1.65112	1.31786	1.39869	1.64529	1.4593	1.32924	1.51036	1.50404	1.41596	1.6785	1.39199	1.46786	1.44554	1.468	1.30036	1.46418	1.41915	1.42037	1.30293	1.36652	1.77739	1.60177	1.62523	1.64367	1.30802	1.23908	1.38557	1.37416	1.37603	1.41204	1.56385	1.48868	1.49396	1.35054	1.64939	1.55824
20G	1.35452	1.36698	1.35803	1.40533	1.44562	1.43109	1.55388	1.38379	1.37184	1.46054	1.26995	1.36264	1.37659	1.37815	1.48607	1.69385	1.49958	1.46618	1.63176	1.51625	1.4258	1.49314	1.53607	1.35	1.32148	1.44733	1.53903	1.41119	1.43017	1.46119	1.57189	1.27098	1.50296	1.38415	1.5439	1.42107	1.48679	1.52257	1.4864	1.46108	1.51091	1.66473	1.44107	1.27725	1.26224	1.17347	1.48544
Flat MH	1.34068	1.25352	1.15991	1.38153	1.39433	1.6963	1.45633	1.43573	1.49603	1.51071	1.83343	1.52835	1.51922	1.35547	1.46959	1.26396	1.35561	1.32981	1.73287	1.49847	1.54365	1.47977	1.48328	1.43872	1.58014	1.36608	1.57764	1.44218	1.46304	1.61568	1.35599	1.41722	1.63042	1.47746	1.42946	1.47394	1.52967	1.53147	1.58932	1.58678	1.65092	1.66879	1.27811	1.43467	1.49286	1.58688	1.44356	1.70466	1.43395
OSC MH	1.42283	1.52233	1.42366	1.46636	1.47738	1.42491	1.27426	1.58822	1.29979	1.51456	1.3554	1.42984	1.48663	1.38286	1.48836	1.43266	1.27098	1.4007	1.39246	1.26346	1.22036	1.26717	1.32027	1.33991	1.4699	1.32648	1.43799	1.35151	1.34646	1.32452	1.37875	1.57721	1.52213	1.41584	1.4198	1.44632	1.3335	1.42269	1.46505	1.48919	1.48957	1.58932	1.46771	1.49784	1.62936	1.60284	1.42994	1.67062	1.57667
Area Under the Curve
11G	166145	157181	160338	147939	146961	158936	160087	164863	163406	143280	158918	164681	165997	169132	147439	153116	171399	155497	146836	158384	152812	145138	189545	145349	161648	157242	151700	143999	165565	152060	151345	144627	146554	181265	152448	160138	147995	131898	134656	152508	146768	145284	143153	151702	154931	152817	145782	156491	152603
20G	157037	163772	153700	166509	162513	163767	177759	164303	157919	174617	151396	157767	159784	159860	171000	201881	178538	176532	181031	177432	173309	170110	182998	167281	163894	172064	177639	167875	169158	174525	164039	160651	174995	160092	175304	170612	174622	171187	170893	151897	165170	179196	169116	154242	159797	148148	174502
Flat MH	153834	148314	134871	157275	155733	190020	172104	167391	176510	173468	210028	172377	172429	155829	168804	149824	160504	152891	201691	172741	178266	170587	176507	172872	189739	163147	184990	171866	173618	187859	159423	169471	189783	172197	171618	171490	173432	173643	180023	172799	182342	188828	148957	166754	169172	180471	168017	176525	162822
OSC MH	157175	158005	151231	155261	156549	151216	146649	169271	140083	157279	149106	150672	160410	154135	154143	157205	142426	154746	150724	145542	144365	147552	152501	150882	157812	151285	161076	150658	154802	145791	154784	171275	161396	156496	158921	161505	148820	152311	159700	164043	158564	164486	158756	162921	163274	156967	155594	163253	170179
Min Stim 0-4 Min
11G	0.6382	0.636634	0.624546	0.622789	0.625871	0.624138	0.644456	0.6429	0.644687	0.636982	0.622166	0.617985	0.626223	0.619396	0.629521	0.634866	0.646147	0.626241	0.5898	0.629771	0.609108	0.602066	0.707651	0.565284	0.636919	0.618348	0.592609	0.65423	0.652765	0.635691	0.647166	0.634204	0.65916	0.620059	0.651797	0.680868	0.644782	0.612105	0.617993	0.682873	0.659886	0.663152	0.63852	0.640088	0.645432	0.663742	0.654987	0.642121	0.670289
20G	0.692042	0.697269	0.639171	0.702273	0.660646	0.633003	0.774628	0.77591	0.716583	0.681308	0.676406	0.656803	0.694317	0.658379	0.654703	0.672346	0.677942	0.672884	0.671708	0.697474	0.70382	0.645269	0.710916	0.697277	0.658146	0.678507	0.703795	0.694551	0.68222	0.65702	0.709529	0.764823	0.696488	0.671971	0.638972	0.744656	0.690043	0.688211	0.680166	0.690592	0.693588	0.639032	0.702022	0.657456	0.716081	0.715104	0.663277
Flat MH	0.650845	0.67125	0.659593	0.664086	0.645464	0.703929	0.665981	0.674936	0.678351	0.661885	0.714362	0.650732	0.672977	0.665611	0.640986	0.660472	0.654916	0.63353	0.780617	0.767298	0.719638	0.678303	0.7385	0.671734	0.755462	0.747593	0.745466	0.726927	0.700373	0.715034	0.697726	0.73872	0.725426	0.699392	0.726654	0.667108	0.724383	0.685824	0.716706	0.671274	0.684011	0.704024	0.667575	0.73289	0.670398	0.668362	0.674544	0.642947	0.679661
OSC MH	0.669195	0.648029	0.653753	0.665951	0.638041	0.637831	0.618043	0.646319	0.623186	0.651071	0.632959	0.651586	0.677459	0.660273	0.627852	0.673913	0.629319	0.670007	0.671524	0.67355	0.703785	0.633489	0.661324	0.654381	0.629336	0.629895	0.632412	0.638835	0.668343	0.640516	0.6979	0.641962	0.669319	0.631189	0.663042	0.636783	0.632311	0.652906	0.6464	0.661767	0.612589	0.646708	0.708218	0.642713	0.636519	0.685599	0.651103	0.640579	0.666482
Min Stim 4-20 Min
11G	0.658971	0.654166	0.622879	0.626608	0.621252	0.627053	0.640463	0.649116	0.63457	0.6385	0.611652	0.59093	0.607699	0.634874	0.652027	0.637794	0.646572	0.647614	0.604958	0.657047	0.633652	0.628153	0.739602	0.59389	0.663913	0.644652	0.619876	0.681778	0.68028	0.662392	0.665186	0.6637	0.678559	0.614884	0.660736	0.707235	0.652198	0.617568	0.623721	0.70782	0.671511	0.699092	0.660115	0.656763	0.677212	0.709332	0.68192	0.660584	0.684847
20G	0.733676	0.756719	0.676049	0.76092	0.703065	0.708162	0.817189	0.806322	0.747783	0.697104	0.709468	0.708164	0.723283	0.708104	0.701874	0.74264	0.732606	0.705604	0.695588	0.726374	0.741697	0.680604	0.724066	0.772255	0.693988	0.70296	0.724533	0.70024	0.709086	0.666976	0.780654	0.78834	0.764567	0.724838	0.665365	0.743475	0.737094	0.704708	0.684905	0.737448	0.716212	0.662501	0.750894	0.742477	0.791208	0.775906	0.669136
Flat MH	0.686598	0.69997	0.687084	0.689204	0.669502	0.729478	0.70939	0.737355	0.713717	0.677462	0.727213	0.68261	0.713138	0.698533	0.663426	0.697935	0.691198	0.671504	0.819983	0.803617	0.743444	0.700733	0.755756	0.692809	0.773848	0.774622	0.789505	0.773048	0.751556	0.767915	0.723808	0.765999	0.770844	0.737208	0.753644	0.701791	0.787504	0.726595	0.766519	0.694295	0.708517	0.740634	0.716409	0.776251	0.69377	0.683956	0.704963	0.653702	0.72274
OSC MH	0.668423	0.623805	0.630656	0.643559	0.612332	0.624792	0.658915	0.643908	0.651393	0.640175	0.64929	0.635667	0.668266	0.65012	0.626979	0.655875	0.657369	0.691609	0.688277	0.681029	0.709106	0.641712	0.680359	0.671115	0.637091	0.650739	0.651925	0.653462	0.67415	0.65688	0.697897	0.641687	0.697964	0.662235	0.690613	0.670715	0.651815	0.675549	0.6753	0.689096	0.621255	0.677454	0.746335	0.667727	0.670245	0.703767	0.661711	0.686478	0.680747
Er Dip (Min Stim 4-20 Min - Min Stim 0-4 Min)
11G	-0.0207706	-0.0175323	0.00166733	-0.00381866	0.00461871	-0.00291468	0.00399356	-0.00621542	0.0101172	-0.00151711	0.0105138	0.0270544	0.0185247	-0.0154787	-0.0225063	-0.00292774	-0.000424679	-0.0213723	-0.0151573	-0.0272759	-0.0245438	-0.0260877	-0.0319516	-0.0286059	-0.0269936	-0.0263046	-0.0272668	-0.0275486	-0.0275149	-0.0267016	-0.0180196	-0.0294958	-0.0193991	0.00517534	-0.00893972	-0.0263666	-0.00741558	-0.00546287	-0.00572879	-0.0249467	-0.0116251	-0.0359401	-0.0215948	-0.0166742	-0.0317798	-0.0455905	-0.0269335	-0.0184624	-0.0145583
20G	-0.0416338	-0.0594505	-0.0368778	-0.0586468	-0.0424186	-0.0751596	-0.0425609	-0.0304126	-0.0311992	-0.0157964	-0.0330614	-0.0513609	-0.0289654	-0.049725	-0.0471705	-0.0702942	-0.0546636	-0.03272	-0.0238802	-0.0289008	-0.037877	-0.035335	-0.0131501	-0.0749779	-0.0358421	-0.0244536	-0.0207379	-0.00568932	-0.0268659	-0.00995577	-0.071125	-0.0235172	-0.0680784	-0.0528669	-0.0263929	0.00118128	-0.0470514	-0.0164969	-0.00473867	-0.0468567	-0.0226243	-0.023469	-0.0488727	-0.0850213	-0.0751269	-0.060802	-0.00585969
Flat MH	-0.0357534	-0.0287202	-0.0274909	-0.0251181	-0.0240387	-0.0255498	-0.0434091	-0.062419	-0.0353663	-0.015577	-0.0128512	-0.0318784	-0.0401607	-0.0329219	-0.02244	-0.037463	-0.0362828	-0.0379745	-0.0393663	-0.0363192	-0.0238051	-0.0224306	-0.017256	-0.021075	-0.0183858	-0.0270284	-0.044039	-0.0461213	-0.0511829	-0.0528803	-0.0260819	-0.0272791	-0.0454176	-0.0378164	-0.0269901	-0.0346838	-0.0631212	-0.0407704	-0.0498123	-0.0230212	-0.0245057	-0.03661	-0.0488334	-0.0433607	-0.0233725	-0.0155938	-0.0304194	-0.0107549	-0.0430791
OSC MH	0.000771347	0.0242237	0.0230973	0.0223923	0.025709	0.0130395	-0.0408717	0.00241111	-0.0282067	0.0108962	-0.0163308	0.0159195	0.0091937	0.0101528	0.000872832	0.0180378	-0.0280496	-0.0216022	-0.0167523	-0.00747909	-0.00532128	-0.0082233	-0.0190355	-0.0167342	-0.00775521	-0.0208439	-0.0195129	-0.0146272	-0.0058071	-0.0163644	2.75759e-06	0.000274949	-0.0286451	-0.0310459	-0.0275704	-0.0339312	-0.0195039	-0.022643	-0.0289	-0.027329	-0.008666	-0.030746	-0.038117	-0.025014	-0.033726	-0.018168	-0.010608	-0.045899	-0.014265
ER Dip Corection Factor (Min Er Dip)	-0.0850213
ER Dip Normalzed
11G	0.0642507	0.0674891	0.0866887	0.0812027	0.08964	0.0821066	0.0890149	0.0788059	0.0951385	0.0835042	0.0955351	0.112076	0.103546	0.0695427	0.062515	0.0820936	0.0845966	0.063649	0.069864	0.0577455	0.0604775	0.0589336	0.0530697	0.0564154	0.0580277	0.0587167	0.0577545	0.0574727	0.0575064	0.0583198	0.0670018	0.0555256	0.0656222	0.0901967	0.0760816	0.0586547	0.0776057	0.0795585	0.0792925	0.0600746	0.0733962	0.0490813	0.0634265	0.0683472	0.0532415	0.0394309	0.0580878	0.0665589	0.070463
20G	0.0433875	0.0255708	0.0481435	0.0263745	0.0426027	0.00986171	0.0424604	0.0546087	0.0538221	0.0692249	0.0519599	0.0336604	0.0560559	0.0352964	0.0378508	0.0147271	0.0303577	0.0523013	0.0611411	0.0561206	0.0471443	0.0496863	0.0718712	0.0100434	0.0491793	0.0605677	0.0642835	0.079332	0.0581554	0.0750656	0.0138963	0.0615041	0.0169429	0.0321545	0.0586284	0.0862026	0.0379699	0.0685244	0.0802827	0.0381646	0.062397	0.0615523	0.0361486	0	0.00989445	0.0242194	0.0791616
Flat MH	0.0492679	0.0563011	0.0575304	0.0599033	0.0609827	0.0594715	0.0416122	0.0226023	0.049655	0.0694443	0.0721701	0.053143	0.0448606	0.0520995	0.0625814	0.0475583	0.0487385	0.0470469	0.0456551	0.0487022	0.0612162	0.0625908	0.0677654	0.0639463	0.0666355	0.0579929	0.0409823	0.0389	0.0338384	0.0321411	0.0589394	0.0577422	0.0396037	0.0472049	0.0580312	0.0503376	0.0219001	0.0442509	0.035209	0.0620001	0.0605156	0.0484113	0.036188	0.0416607	0.0616488	0.0694275	0.0546019	0.0742664	0.0419422
OSC MH	0.0857927	0.109245	0.108119	0.107414	0.11073	0.0980608	0.0441496	0.0874324	0.0568146	0.0959176	0.0686905	0.100941	0.094215	0.0951741	0.0858942	0.103059	0.0569718	0.0634191	0.068269	0.0775422	0.0797	0.076798	0.0659858	0.0682871	0.0772661	0.0641775	0.0655084	0.0703941	0.0792142	0.0686569	0.0850241	0.0852963	0.0563762	0.0539755	0.0574509	0.0510901	0.0655174	0.0623783	0.0561213	0.0576923	0.0763553	0.0542753	0.0469043	0.0600073	0.0512953	0.0668533	0.0744133	0.0391223	0.0707563
															4800
															23800
															4.95833
															117000
[truncated: 14 more columns]

## Sheet: Trial-by-trial
			11G				20G				MH				OSC MH																	Trial-by-trial comparison of means for each condition
		12.3	3.11	5.31		12.3	3.11	5.31		12.3	3.11	5.31		12.3	3.11	5.31		11G								AVG 0-4 Min
	0	0.629134	0.632149	0.66168	0	0.70716	0.713838	0.717318	0	0.665017	0.726487	0.690241	0	0.648184	0.659778	0.657939											12.3	3.11	5.31
	10	0.632849	0.631675	0.659378	10	0.70518	0.751833	0.725635	10	0.67073	0.732258	0.688235	10	0.650663	0.658734	0.658777										11G	0.651916	0.64522	0.669871
	20	0.634847	0.633184	0.658565	20	0.705775	0.759662	0.725573	20	0.669517	0.731947	0.687202	20	0.650159	0.659767	0.658212										20G	0.732048	0.760301	0.775841
	30	0.639582	0.63353	0.660772	30	0.708073	0.775473	0.725898	30	0.67217	0.755176	0.691286	30	0.652986	0.66278	0.656757										MH	0.687754	0.750214	0.705892
	40	0.639231	0.635305	0.663509	40	0.710794	0.771296	0.729518	40	0.673482	0.742495	0.692731	40	0.652759	0.666138	0.657638										OSC MH	0.670756	0.671987	0.672687
	50	0.64153	0.636586	0.657554	50	0.710188	0.757855	0.733177	50	0.675702	0.743871	0.694255	50	0.657925	0.666169	0.659831
	60	0.645285	0.638702	0.656622	60	0.71881	0.749787	0.752412	60	0.675569	0.74197	0.693211	60	0.659723	0.666781	0.662499
	70	0.644827	0.640121	0.656925	70	0.718306	0.761964	0.764141	70	0.678383	0.741017	0.69427	70	0.6639	0.666684	0.661981
	80	0.646607	0.642324	0.657546	80	0.726685	0.753975	0.771043	80	0.680582	0.743169	0.694905	80	0.665198	0.669358	0.662683
	90	0.644414	0.645563	0.657593	90	0.727832	0.765266	0.769894	90	0.68714	0.745053	0.702612	90	0.665904	0.665631	0.666271
	100	0.64611	0.643787	0.661263	100	0.725729	0.764823	0.770918	100	0.682934	0.74949	0.702512	100	0.667525	0.669415	0.669418
	110	0.648962	0.645071	0.664917	110	0.736474	0.755602	0.770877	110	0.688445	0.749318	0.704029	110	0.669994	0.673994	0.66948
	120	0.651248	0.647887	0.656875	120	0.753673	0.75251	0.774613	120	0.687109	0.750001	0.7093	120	0.671679	0.67544	0.669851
	130	0.65173	0.64925	0.659886	130	0.757171	0.760896	0.782606	130	0.690171	0.759889	0.705577	130	0.673562	0.675897	0.67448
	140	0.651035	0.650049	0.66981	140	0.755444	0.750017	0.79159	140	0.692965	0.756421	0.709287	140	0.676436	0.679803	0.674541
	150	0.656101	0.650183	0.672391	150	0.751213	0.744556	0.795917	150	0.689667	0.760063	0.708886	150	0.67475	0.680577	0.679385		20G
	160	0.662756	0.651477	0.677017	160	0.74467	0.756757	0.811862	160	0.692636	0.758868	0.709129	160	0.678265	0.684004	0.679451										AVG 8-12 Min
	170	0.662263	0.649597	0.681474	170	0.739762	0.766887	0.812662	170	0.696739	0.759234	0.712955	170	0.677354	0.684893	0.68108											12.3	3.11	5.31
	180	0.665353	0.650481	0.682763	180	0.738084	0.802997	0.827122	180	0.699693	0.752787	0.71636	180	0.684755	0.681804	0.686122										11G	1.23388	1.22111	1.10899
	190	0.663705	0.650965	0.68363	190	0.742446	0.78851	0.824522	190	0.702906	0.759267	0.719526	190	0.685943	0.679627	0.684617										20G	1.29113	1.39368	1.32414
	200	0.664512	0.653005	0.685676	200	0.742723	0.775764	0.809297	200	0.701927	0.755163	0.721743	200	0.687779	0.679715	0.687274										MH	1.39781	1.51691	1.35879
	210	0.667442	0.65421	0.689666	210	0.735208	0.768079	0.806725	210	0.703538	0.755024	0.721934	210	0.68569	0.675353	0.685629										OSC MH	1.24904	1.23427	1.27814
	220	0.671239	0.651552	0.690923	220	0.739453	0.759454	0.808107	220	0.705848	0.760403	0.72262	220	0.687491	0.672838	0.689712
	230	0.6671	0.653733	0.689374	230	0.749777	0.750298	0.795993	230	0.704598	0.764582	0.72599	230	0.689506	0.667034	0.690938
	240	0.670027	0.660106	0.69097	240	0.750577	0.749437	0.798615	240	0.706382	0.761391	0.728508	240	0.690773	0.677467	0.692621
	250	0.670055	0.656642	0.6859	250	0.755764	0.74786	0.780632	250	0.711012	0.772179	0.730703	250	0.694199	0.68237	0.69475
	260	0.671762	0.660229	0.6811	260	0.76332	0.750606	0.779844	260	0.711701	0.763322	0.731503	260	0.693818	0.675438	0.689418
	270	0.674772	0.665799	0.683891	270	0.772138	0.770098	0.795237	270	0.715734	0.767703	0.730968	270	0.69582	0.675208	0.688035
	280	0.67595	0.66808	0.684672	280	0.776778	0.748269	0.782838	280	0.713783	0.75964	0.727773	280	0.691946	0.670446	0.690746
	290	0.672496	0.677495	0.687931	290	0.761792	0.76523	0.775681	290	0.713511	0.764577	0.734157	290	0.686738	0.671937	0.691139
	300	0.666838	0.679451	0.68845	300	0.773485	0.760289	0.772773	300	0.710141	0.768664	0.734727	300	0.693163	0.682208	0.690782
	310	0.663176	0.682275	0.688953	310	0.78197	0.770482	0.772493	310	0.705943	0.772765	0.740377	310	0.680154	0.68659	0.696558		MH
	320	0.659823	0.682516	0.685945	320	0.767812	0.776056	0.762943	320	0.713062	0.777866	0.741678	320	0.669798	0.687656	0.701983
	330	0.653009	0.682251	0.686104	330	0.759429	0.798265	0.767767	330	0.714031	0.773905	0.741197	330	0.667122	0.690883	0.698108
	340	0.6452	0.686667	0.691809	340	0.749686	0.798505	0.764696	340	0.717768	0.775926	0.750476	340	0.664222	0.6936	0.703732
	350	0.640793	0.686258	0.691358	350	0.748091	0.839576	0.771909	350	0.717359	0.773662	0.788541	350	0.661753	0.698182	0.699147										AVG 16-20 Min
	360	0.642192	0.696622	0.691285	360	0.745108	0.948514	0.787912	360	0.714825	0.77831	0.828973	360	0.659408	0.695557	0.696989											12.3	3.11	5.31
	370	0.661947	0.68676	0.691218	370	0.749731	1.04761	0.831659	370	0.712599	0.782208	0.908402	370	0.657877	0.695642	0.693426										11G	1.49794	1.44533	1.48808
	380	0.685758	0.691546	0.686986	380	0.789475	1.15551	0.893331	380	0.720163	0.796022	1.00112	380	0.657026	0.69777	0.697178										20G	1.39421	1.48319	1.44045
	390	0.735023	0.698171	0.6875	390	0.869528	1.25926	0.959386	390	0.770442	0.805562	1.10434	390	0.654542	0.705473	0.699009										MH	1.43225	1.50189	1.52897
	400	0.822901	0.718393	0.682969	400	0.960193	1.32867	1.01555	400	0.877566	0.854351	1.18237	400	0.653885	0.716546	0.706905										OSC MH	1.42712	1.34571	1.48557
	410	0.918816	0.727396	0.686547	410	1.05682	1.3736	1.0675	410	0.995864	0.916683	1.23798	410	0.652352	0.73627	0.721005
	420	1.00187	0.749161	0.69684	420	1.15411	1.41505	1.10056	420	1.1015	1.01363	1.31385	420	0.652329	0.78592	0.75278
	430	1.05676	0.783338	0.71444	430	1.23948	1.43647	1.13776	430	1.20309	1.17765	1.37228	430	0.653402	0.859323	0.811872
	440	1.08398	0.80712	0.723451	440	1.29649	1.46748	1.15962	440	1.29862	1.2684	1.3943	440	0.662318	0.935191	0.918747
	450	1.13324	0.849049	0.769974	450	1.33223	1.46967	1.2053	450	1.36476	1.35041	1.43371	450	0.686831	0.99851	1.03657
	460	1.21069	0.876447	0.844539	460	1.34886	1.46797	1.23881	460	1.40196	1.44277	1.44977	460	0.700551	1.09497	1.13322
	470	1.26284	0.937193	0.926699	470	1.35781	1.46138	1.24961	470	1.43518	1.47472	1.46653	470	0.742806	1.19593	1.19742		OSC
	480	1.26126	1.02461	0.988819	480	1.36077	1.45338	1.28851	480	1.44872	1.49732	1.45213	480	0.773238	1.2425	1.22725
	490	1.27103	1.11207	1.02051	490	1.3468	1.44983	1.30714	490	1.44692	1.52958	1.45281	490	0.817565	1.26071	1.23814
	500	1.30789	1.1743	1.04729	500	1.34392	1.44027	1.31357	500	1.45321	1.53202	1.44459	500	0.912431	1.27969	1.27135
	510	1.34358	1.26756	1.07172	510	1.33672	1.43111	1.32376	510	1.4459	1.53881	1.45009	510	1.00665	1.28871	1.26864
	520	1.33455	1.33937	1.1388	520	1.33794	1.43522	1.32388	520	1.44474	1.55213	1.4339	520	1.08497	1.30773	1.28078
	530	1.30503	1.3318	1.15411	530	1.33003	1.4337	1.33248	530	1.44469	1.55487	1.425	530	1.16391	1.32513	1.28984										Area Under the Curve
	540	1.27356	1.29387	1.17065	540	1.31361	1.42944	1.33191	540	1.44958	1.56569	1.42783	540	1.21445	1.31042	1.29218											12.3	3.11	5.31
	550	1.2792	1.31863	1.22602	550	1.30828	1.42302	1.34101	550	1.44436	1.56991	1.4163	550	1.29195	1.30247	1.3012										11G	158008	155340	150979
	560	1.25969	1.35202	1.20845	560	1.29837	1.42331	1.33892	560	1.4401	1.56143	1.42156	560	1.34893	1.28703	1.30894										20G	162193	175383	166610
	570	1.23684	1.31028	1.22216	570	1.30219	1.41745	1.3375	570	1.43563	1.54136	1.41895	570	1.36738	1.28	1.32258										MH	165122	176846	172519
	580	1.23911	1.26371	1.17505	580	1.3005	1.41269	1.33598	580	1.42231	1.55223	1.42037	580	1.3746	1.28054	1.30965										OSC MH	153577	151609	159286
	590	1.22249	1.22843	1.16166	590	1.29574	1.41189	1.33514	590	1.41494	1.55165	1.3974	590	1.37689	1.26116	1.30763
	600	1.20741	1.17177	1.14253	600	1.29658	1.40584	1.33592	600	1.40775	1.54668	1.41603	600	1.37052	1.25746	1.30432
	610	1.17854	1.18231	1.14184	610	1.29361	1.39965	1.32142	610	1.39955	1.53937	1.39392	610	1.3678	1.25683	1.30819
	620	1.21643	1.22672	1.12234	620	1.28571	1.39847	1.3231	620	1.39209	1.52201	1.38673	620	1.36189	1.24798	1.30167
	630	1.24369	1.23699	1.09512	630	1.2804	1.40601	1.3108	630	1.37927	1.51673	1.37333	630	1.35783	1.23894	1.29982
	640	1.25703	1.21445	1.12241	640	1.28173	1.38176	1.32313	640	1.37913	1.50235	1.37002	640	1.34985	1.23983	1.29131
	650	1.24476	1.22689	1.10745	650	1.27059	1.37425	1.34076	650	1.37078	1.49402	1.35075	650	1.3493	1.23707	1.28769
	660	1.22999	1.20571	1.1064	660	1.23825	1.35103	1.33579	660	1.36349	1.47838	1.28348	660	1.35024	1.20795	1.27868
	670	1.2029	1.23727	1.11935	670	1.20592	1.36301	1.3187	670	1.35202	1.47755	1.2698	670	1.34022	1.18154	1.27219
	680	1.13541	1.2455	1.06479	680	1.18624	1.35962	1.32413	680	1.34313	1.46875	1.24661	680	1.34326	1.15267	1.26698
	690	1.12406	1.18474	1.04807	690	1.23342	1.34734	1.30832	690	1.33061	1.45229	1.21196	690	1.33677	1.15376	1.2495
	700	1.17116	1.16153	1.02763	700	1.26844	1.32634	1.32453	700	1.327	1.46208	1.17017	700	1.33371	1.14275	1.2275
	710	1.16815	1.10277	1.02334	710	1.28626	1.2801	1.31997	710	1.30697	1.45201	1.17558	710	1.3229	1.07144	1.23661										ER Dip
	720	1.13331	1.11443	1.0183	720	1.27636	1.28733	1.30711	720	1.30236	1.46349	1.16048	720	1.30876	1.04246	1.21097											12.3	3.11	5.31
	730	1.11873	1.22184	1.01406	730	1.2582	1.27406	1.31278	730	1.29627	1.45318	1.11285	730	1.2958	0.996047	1.20277										11G	0.0821715	0.0582282	0.0675627
	740	1.09313	1.29757	0.971742	740	1.2313	1.25831	1.30533	740	1.28607	1.42975	1.13109	740	1.28733	1.00949	1.17396										20G	0.0423593	0.0495174	0.0468172
	750	1.04402	1.29751	0.945424	750	1.20277	1.2701	1.29096	750	1.27366	1.43182	1.18529	750	1.27628	1.08433	1.16072										MH	0.0530538	0.0518757	0.0501686
	760	1.06224	1.20551	0.969362	760	1.16912	1.30286	1.27262	760	1.2776	1.43701	1.22428	760	1.25748	1.1096	1.16182										OSC MH	0.0887424	0.0721602	0.0595383
	770	1.16681	1.09118	0.950687	770	1.154	1.31187	1.28823	770	1.26528	1.42434	1.21783	770	1.25284	1.16633	1.15615
	780	1.18881	1.09365	0.940609	780	1.18995	1.32965	1.26207	780	1.26908	1.42073	1.20395	780	1.24843	1.17364	1.11434
	790	1.14839	1.16805	0.937577	790	1.18586	1.31439	1.23759	790	1.26638	1.40913	1.22886	790	1.23426	1.13586	1.07733
	800	1.20003	1.2674	0.966615	800	1.1667	1.3003	1.24407	800	1.25723	1.36722	1.36902	800	1.21911	1.11693	1.10793
	810	1.22256	1.34196	1.0273	810	1.16394	1.337	1.25827	810	1.25324	1.40756	1.44633	810	1.22004	1.16323	1.1659
	820	1.08639	1.44236	1.17998	820	1.21964	1.38099	1.27532	820	1.25934	1.45056	1.50154	820	1.21341	1.27495	1.28193
	830	1.04262	1.49421	1.3163	830	1.30276	1.41641	1.24127	830	1.25372	1.44444	1.51377	830	1.18813	1.32674	1.33129
	840	1.22405	1.50525	1.40776	840	1.35165	1.42759	1.23753	840	1.27995	1.44324	1.52968	840	1.16474	1.34418	1.38291
	850	1.43716	1.50215	1.45637	850	1.36037	1.46477	1.28503	850	1.34089	1.46883	1.53842	850	1.23641	1.34517	1.415
	860	1.49983	1.49039	1.49396	860	1.37317	1.48702	1.32166	860	1.36932	1.46257	1.54232	860	1.304	1.34618	1.44098
	870	1.50818	1.45763	1.49897	870	1.37103	1.48971	1.35278	870	1.389	1.46218	1.54418	870	1.38712	1.34966	1.45308
	880	1.50211	1.45307	1.51426	880	1.38266	1.49348	1.36945	880	1.39828	1.49196	1.53208	880	1.42188	1.34947	1.47095
	890	1.50574	1.44707	1.52789	890	1.38958	1.49983	1.41166	890	1.41041	1.49637	1.54207	890	1.43054	1.35091	1.4779
	900	1.50707	1.44828	1.53321	900	1.38431	1.49236	1.4219	900	1.41054	1.49692	1.53581	900	1.43246	1.35262	1.49142
	910	1.5041	1.44366	1.53141	910	1.38588	1.49703	1.43023	910	1.40975	1.50352	1.54199	910	1.4277	1.34779	1.50085
	920	1.5098	1.44875	1.52382	920	1.39045	1.50166	1.44044	920	1.41447	1.49169	1.55068	920	1.42685	1.35146	1.50387
	930	1.49746	1.44097	1.52177	930	1.38542	1.49919	1.44961	930	1.41716	1.51252	1.54519	930	1.42476	1.35224	1.51338
	940	1.49726	1.43848	1.51585	940	1.39405	1.50214	1.44262	940	1.43241	1.50674	1.54079	940	1.42504	1.35122	1.50874
	950	1.50153	1.45781	1.52701	950	1.39742	1.49898	1.44654	950	1.41828	1.50474	1.53014	950	1.42867	1.35737	1.51108
	960	1.49605	1.46742	1.51473	960	1.39858	1.5031	1.43896	960	1.42183	1.49847	1.52889	960	1.42417	1.35337	1.51232
	970	1.50045	1.46942	1.508	970	1.39328	1.50079	1.441	970	1.41858	1.49643	1.52768	970	1.42432	1.35827	1.50836
	980	1.49892	1.46516	1.50997	980	1.4052	1.4977	1.43671	980	1.41139	1.50584	1.5326	980	1.41871	1.35887	1.50092
	990	1.50285	1.47434	1.49912	990	1.40145	1.50956	1.44396	990	1.4189	1.49223	1.5271	990	1.42565	1.34519	1.49615
	1000	1.49728	1.45526	1.50366	1000	1.40799	1.51086	1.43066	1000	1.41845	1.48693	1.5289	1000	1.42395	1.35377	1.48937
	1010	1.50264	1.44045	1.50566	1010	1.40195	1.50283	1.443	1010	1.41132	1.49823	1.53248	1010	1.43035	1.35923	1.49632
	1020	1.49892	1.41768	1.49608	1020	1.40029	1.49034	1.44305	1020	1.42115	1.50777	1.52578	1020	1.42535	1.35483	1.48617
	1030	1.4993	1.40539	1.50661	1030	1.40664	1.48111	1.43357	1030	1.42808	1.50368	1.53247	1030	1.42823	1.35098	1.48699
	1040	1.51201	1.40153	1.50398	1040	1.39281	1.48471	1.43354	1040	1.42611	1.5116	1.53056	1040	1.43003	1.3601	1.48133
	1050	1.50491	1.4211	1.50075	1050	1.3945	1.47385	1.43624	1050	1.42521	1.48848	1.53002	1050	1.42448	1.35727	1.47471
	1060	1.49902	1.44367	1.49397	1060	1.39202	1.47497	1.43329	1060	1.438	1.50104	1.52963	1060	1.42279	1.35858	1.47612
	1070	1.50322	1.44148	1.49295	1070	1.39138	1.46747	1.44777	1070	1.44339	1.49602	1.532	1070	1.42224	1.34752	1.47983
	1080	1.49047	1.42769	1.48243	1080	1.39894	1.4824	1.438	1080	1.443	1.49109	1.53375	1080	1.43013	1.3425	1.4849
	1090	1.49993	1.43061	1.48255	1090	1.39936	1.48123	1.44072	1090	1.44346	1.49171	1.53295	1090	1.4255	1.34904	1.48207
	1100	1.49343	1.43247	1.4826	1100	1.39855	1.47971	1.43659	1100	1.45148	1.50038	1.52854	1100	1.42613	1.34571	1.48133
	1110	1.49532	1.44082	1.49034	1110	1.40117	1.46629	1.43996	1110	1.44929	1.50112	1.5369	1110	1.42121	1.34894	1.47932
	1120	1.49566	1.44452	1.47443	1120	1.40182	1.46505	1.43442	1120	1.4432	1.50428	1.52144	1120	1.42448	1.3455	1.48356
	1130	1.49375	1.43982	1.47108	1130	1.38405	1.45811	1.4407	1130	1.43898	1.51147	1.52541	1130	1.42845	1.34188	1.48086
	1140	1.49954	1.43176	1.46002	1140	1.38262	1.45659	1.44959	1140	1.43651	1.50646	1.52847	1140	1.43364	1.3442	1.48149
	1150	1.49426	1.43943	1.47199	1150	1.37087	1.47275	1.44431	1150	1.43963	1.5027	1.52942	1150	1.43537	1.33436	1.48433
	1160	1.49325	1.45121	1.47197	1160	1.39146	1.48367	1.45026	1160	1.43693	1.50773	1.53907	1160	1.43018	1.33625	1.48035
	1170	1.49974	1.45886	1.45674	1170	1.38032	1.47192	1.44639	1170	1.43611	1.5103	1.51996	1170	1.42954	1.33027	1.47667
	1180	1.49164	1.48491	1.47367	1180	1.38762	1.48732	1.44213	1180	1.43521	1.51158	1.52224	1180	1.43515	1.31312	1.47544
	1190	1.48787	1.50282	1.46048	1190	1.37816	1.49432	1.44593	1190	1.43778	1.51976	1.51898	1190	1.43082	1.30727	1.47471
